# Supplementary material for: Pathometagenomics reveals susceptibility to intestinal infection by Morganella to be mediated by the blood group-related B4galnt2 gene in wild mice
Source: Gut Microbes. 2023 Jan 22;15(1):2164448. doi: 10.1080/19490976.2022.2164448 (PMC9872957; doi:10.1080/19490976.2022.2164448)
Supplement: Supplemental Material [file KGMI_A_2164448_SM1167.zip]

Archive with 2 entries (2 files):
- Vallier_et_al_2023_Supplementary_Figures.pdf
- Vallier_et_al_2023_Supplementary_Tables.xlsx
