# Supplementary material for: Pathometagenomics reveals susceptibility to intestinal infection by Morganella to be mediated by the blood group-related B4galnt2 gene in wild mice
Source: Gut Microbes. 2023 Jan 22;15(1):2164448. doi: 10.1080/19490976.2022.2164448 (PMC9872957; doi:10.1080/19490976.2022.2164448)
Supplement: Supplemental Material [file KGMI_A_2164448_SM1167.zip › Vallier_et_al_2023_Supplementary_Tables.xlsx]

## Sheet: Sup Table 1
		Supplementary Table 1: Farm information. Information recorded on individual farms where animals were sampled for this study. Family is defined as groups of farms at most 2 km apart of each other, while super families are defined as groups of farms at most 3.5 km apart of each other. The number of mice caught in each farm is indicated, as well as whether farm animals where present or whether poiso…
		Farm ID	Latitude	Longitude	Family	Super Family	# Mice	Hay	Cats	Dogs	Cow	Goat	Sheep	Pig	Horse	Donkey	Chicken	Turkey	Duck	Rabbit	Poison
		MJJ11	43.4219	-1.54239	F01	S01	1	1		1	1
		MN12	43.3899	-1.49212	F02	S02	2	1	1	1				1			1			1
		MJJ09	43.3946	-1.53285	F03	S03	2	1	1		1
		MJJ10	43.393	-1.53496	F03	S03	5	1	1	1	1						1	1	1
		MJJ06	43.3755	-1.56352	F04	S04	11	1	1	1	1						1
		MJJ03	43.367	-1.59509	F05	S04	1	1		1	1						1
		MJJ07	43.3763	-1.58254	F05	S04	3	1			1			1
		MN02	43.3629	-1.45029	F06	S05	7	1	1	1	1
		MN03	43.3656	-1.44747	F06	S05	12	1		1	1
		MT01	43.3552	-1.44726	F06	S05	16	1		1					1
		MT15	43.3539	-1.45239	F06	S05	3	1			1
		JJM01	43.3278	-1.47622	F07	S06	2	1								1	1
		JJM02	43.3185	-1.4901	F07	S06	10	1		1	1	1	1	1	1		1
		JJM08	43.3371	-1.49515	F08	S06	2	1	1	1		1	1								1
		JJM10	43.2957	-1.50703	F09	S07	2	1	1	1	1										1
		JJM07	43.3187	-1.52807	F10	S08	2	1	1		1
		JJM04	43.3067	-1.5368	F11	S08	2	1	1	1			1				1
		JJM05	43.299	-1.54735	F11	S08	4	1		1			1
		JJM06	43.305	-1.55115	F11	S08	4	1		1			1				1				1
		JJM09	43.3161	-1.56048	F12	S08	11	1	1						1
		MJJ01	43.3439	-1.55113	F13	S09	16	1		1	1			1
		MT26	43.3687	-1.34297	F14	S10	2	1	1	1	1		1
		MT13	43.3889	-1.33576	F15	S10	8	1		1			1
		MT14	43.3769	-1.32514	F15	S10	2		1	1			1								1
		MT17	43.3835	-1.34638	F15	S10	7	1	1	1	1				1		1			1
		MT21	43.3768	-1.33241	F15	S11	21	1	1	1	1			1			1
		MT35	43.3803	-1.36689	F16	S10	13	1		1			1	1							1
		MN24	43.3281	-1.32889	F17	S11	2	1		1	1
		MN29	43.3297	-1.32087	F17	S11	2	1	1	1	1
		MN32	43.3351	-1.31147	F17	S11	15	1		1			1
		MN26	43.343	-1.291	F18	S11	15			1	1
		MN41	43.3226	-1.29213	F19	S11	7	1	1	1	1
		JJM12	43.2657	-1.3627	F20	S12	4	1	1	1	1		1				1
		JJM13	43.2614	-1.37874	F20	S12	1	1	1	1		1	1		1

## Sheet: Sup Table 2
		Supplementary Table 2: Mouse information.
		Mouse ID	B4galnt2	Farm	Family	Super Family	Population	Haplotype	Haplogroup	Sex	Pregnant	Babies	Weight (g)	Total Length (cm)	Tail Length (cm)	Body Length (cm)	Body Tail Proportion	BMI	Date Of Capture	Date Of Dissection	Trapping Team	Dissection Team	Dissection Order	Extraction	Library
		JJM0101	Heterozygote	JJM01	F07	S06	P04	h28	H1	female	no	0	14.5	14	7.5	6.5	0.866667	3.43195	2013-09-03	2013-09-03	T1	D3	01_02	E01	L1
		JJM0102	C57BL/6J	JJM01	F07	S06	P14	h28	H1	female	no	0	13	16	8.5	7.5	0.882353	2.31111	2013-09-03	2013-09-03	T1	D2	01_01	E01	L1
		JJM0202	Heterozygote	JJM02	F07	S06	P04	h7	H8	male	no	0	9	12	6	6	1	2.5	2013-09-05	2013-09-05	T1	D1	02_08	E01	L1
		JJM0203A	Heterozygote	JJM02	F07	S06	P04	h21	H4	male	no	0	10	14.5	7.5	7	0.933333	2.04082	2013-09-05	2013-09-05	T1	D1	02_07	E01	L4
		JJM0203B	Heterozygote	JJM02	F07	S06	P04	h20	H4	male	no	0	15.5	15	7.5	7.5	1	2.75556	2013-09-12	2013-09-12	T1	D2	05_23	E01	L1
		JJM0204	C57BL/6J	JJM02	F07	S06	P07	h9	H8	male	no	0	12	14	7	7	1	2.44898	2013-09-12	2013-09-12	T1	D2	05_24	E02	L1
		JJM0205	Heterozygote	JJM02	F07	S06	P04	h21	H4	male	no	0	13.5	14	7	7	1	2.7551	2013-09-12	2013-09-12	T1	D2	05_25	E02	L1
		JJM0206	Heterozygote	JJM02	F07	S06	P04	h16	H4	female	no	0	10	13	7	6	0.857143	2.77778	2013-09-12	2013-09-12	T1	D2	05_26	E02	L1
		JJM0207	C57BL/6J	JJM02	F07	S06	P04	h20	H4	male	no	0	11	13.5	7	6.5	0.928571	2.60355	2013-09-12	2013-09-12	T1	D2	05_27	E02	L1
		JJM0208	C57BL/6J	JJM02	F07	S06	P04	h20	H4	male	no	0	12	13.5	7	6.5	0.928571	2.84024	2013-09-12	2013-09-12	T1	D2	05_28	E02	L1
		JJM0209	Heterozygote	JJM02	F07	S06	P04	h20	H4	female	no	0	17	14	6.5	7.5	1.15385	3.02222	2013-09-12	2013-09-12	T1	D2	05_29	E02	L1
		JJM0210	Heterozygote	JJM02	F07	S06	P04	h20	H4	male	no	0	10.5	14	7.5	6.5	0.866667	2.48521	2013-09-12	2013-09-12	T1	D2	05_30	E02	L1
		JJM0401	C57BL/6J	JJM04	F11	S08	P06	h7	H8	male	no	0	16	16.5	8.5	8	0.941176	2.5	2013-09-05	2013-09-05	T1	D1	02_11	E02	L1
		JJM0402	C57BL/6J	JJM04	F11	S08	P04	h3	H8	female	no	0	16.5	17	9	8	0.888889	2.57812	2013-09-05	2013-09-05	T1	D1	02_12	E02	L1
		JJM0501	C57BL/6J	JJM05	F11	S08	P07	h27	H2	female	yes	0	15	15.5	8	7.5	0.9375	2.66667	2013-09-05	2013-09-05	T1	D1	02_13	E02	L14
		JJM0502	C57BL/6J	JJM05	F11	S08	P04	--	--	male	no	0	13	15	8	7	0.875	2.65306	2013-09-05	2013-09-05	T1	D1	02_14	E02	L1
		JJM0503	C57BL/6J	JJM05	F11	S08	P07	h27	H2	female	yes	5	15.5	15.5	8	7.5	0.9375	2.75556	2013-09-05	2013-09-05	T1	D1	02_15	E02	L1
		JJM0504	C57BL/6J	JJM05	F11	S08	P07	h27	H2	male	no	0	7.5	12.5	6.5	6	0.923077	2.08333	2013-09-05	2013-09-05	T1	D1	02_16	E02	L1
		JJM0601	C57BL/6J	JJM06	F11	S08	P07	h10	H8	female	yes	10	29	17.5	8.5	9	1.05882	3.58025	2013-09-07	2013-09-07	T1	D1	03_12	E02	L1
		JJM0602	C57BL/6J	JJM06	F11	S08	P07	h17	H4	male	no	0	13.5	15.5	8	7.5	0.9375	2.4	2013-09-07	2013-09-07	T1	D1	03_13	E02	L1
		JJM0603	C57BL/6J	JJM06	F11	S08	P07	h10	H8	female	no	0	12.5	14	7.5	6.5	0.866667	2.95858	2013-09-07	2013-09-07	T1	D1	03_10	E03	L1
		JJM0604	C57BL/6J	JJM06	F11	S08	P07	h17	H4	male	no	0	19	17	9	8	0.888889	2.96875	2013-09-07	2013-09-07	T1	D1	03_11	E03	L1
		JJM0701	C57BL/6J	JJM07	F10	S08	P07	h25	H2	male	no	0	11.5	15	7.5	7.5	1	2.04444	2013-09-05	2013-09-05	T1	D1	02_09	E03	L1
		JJM0702	C57BL/6J	JJM07	F10	S08	P04	h10	H8	male	no	0	12	14.5	7.5	7	0.933333	2.44898	2013-09-05	2013-09-05	T1	D1	02_10	E03	L14
		JJM0801	Heterozygote	JJM08	F08	S06	P14	h8	H8	female	no	0	11.5	15	8	7	0.875	2.34694	2013-09-05	2013-09-05	T1	D1	02_05	E03	L1
		JJM0802	C57BL/6J	JJM08	F08	S06	P04	h15	H4	male	no	0	14.5	15	7.5	7.5	1	2.57778	2013-09-05	2013-09-05	T1	D1	02_06	E03	L1
		JJM0901	C57BL/6J	JJM09	F12	S08	P06	h7	H8	male	no	0	16	16.5	8.5	8	0.941176	2.5	2013-09-07	2013-09-07	T1	D1	03_07	E03	L1
		JJM0902	C57BL/6J	JJM09	F12	S08	P06	h27	H2	female	no	0	7.5	13	7	6	0.857143	2.08333	2013-09-07	2013-09-07	T1	D1	03_08	E03	L1
		JJM0903	C57BL/6J	JJM09	F12	S08	P07	h12	H11	male	no	0	12	15	8	7	0.875	2.44898	2013-09-07	2013-09-07	T1	D1	03_09	E03	L1
		JJM0904	C57BL/6J	JJM09	F12	S08	P06	h27	H2	female	no	0	9	14	7.5	6.5	0.866667	2.13018	2013-09-07	2013-09-07	T1	D1	03_01	E03	L1
		JJM0905	C57BL/6J	JJM09	F12	S08	P06	h27	H2	female	no	0	10	15	8	7	0.875	2.04082	2013-09-07	2013-09-07	T1	D1	03_19	E03	L13
		JJM0906	C57BL/6J	JJM09	F12	S08	P06	h27	H2	female	no	0	10	14.5	7.5	7	0.933333	2.04082	2013-09-07	2013-09-07	T1	D1	03_18	E03	L1
		JJM0908	C57BL/6J	JJM09	F12	S08	P06	h27	H2	male	no	0	8.5	13.5	7.5	6	0.8	2.36111	2013-09-07	2013-09-07	T1	D1	03_17	E03	L1
		JJM0909	C57BL/6J	JJM09	F12	S08	P06	h26	H2	female	no	0	6.5	12	6.5	5.5	0.846154	2.14876	2013-09-07	2013-09-07	T1	D1	03_16	E03	L1
		JJM0910	C57BL/6J	JJM09	F12	S08	P06	h26	H2	female	yes	8	22	17	8.5	8.5	1	3.04498	2013-09-07	2013-09-07	T1	D1	03_15	E03	L1
		JJM0911	C57BL/6J	JJM09	F12	S08	P06	h13	H11	male	no	0	17.5	17	8.5	8.5	1	2.42215	2013-09-07	2013-09-07	T1	D1	03_14	E04	L1
		JJM0912	C57BL/6J	JJM09	F12	S08	P06	h26	H2	female	no	0	8	13	7	6	0.857143	2.22222	2013-09-12	2013-09-12	T1	D2	05_31	E04	L1
		JJM1001	Heterozygote	JJM10	F09	S07	P07	h9	H8	male	no	0	11	14	7	7	1	2.2449	2013-09-07	2013-09-07	T1	D1	03_02	E04	L1
		JJM1002	Heterozygote	JJM10	F09	S07	P14	h23	H2	male	no	0	12.5	14.5	7.5	7	0.933333	2.55102	2013-09-07	2013-09-07	T1	D1	03_03	E04	L1
		JJM1201	C57BL/6J	JJM12	F20	S12	P07	h12	H11	female	no	0	6	13	7	6	0.857143	1.66667	2013-09-10	2013-09-10	T1	D2	04_14	E04	L1
		JJM1202	Heterozygote	JJM12	F20	S12	P07	h20	H4	female	yes	3	12.5	14	7	7	1	2.55102	2013-09-10	2013-09-10	T1	D2	04_15	E04	L1
		JJM1203	C57BL/6J	JJM12	F20	S12	P07	h15	H4	male	no	0	16	16	8	8	1	2.5	2013-09-10	2013-09-10	T1	D2	04_16	E04	L4
		JJM1204	C57BL/6J	JJM12	F20	S12	P07	h11	H8	female	yes	0	13.5	14	7	7	1	2.7551	2013-09-10	2013-09-10	T1	D2	04_17	E04	L1
		JJM1301	C57BL/6J	JJM13	F20	S12	P07	h15	H4	female	no	0	11.5	13.5	7.5	6	0.8	3.19444	2013-09-10	2013-09-10	T1	D1	04_04	E04	L1
		MJJ0101	C57BL/6J	MJJ01	F13	S09	P08	h12	H11	male	no	0	13.5	16	8	8	1	2.10938	2013-09-18	2013-09-18	T2	D6	06_10	E04	L1
		MJJ0102	Heterozygote	MJJ01	F13	S09	P08	h12	H11	male	no	0	15.5	15.8	7.6	8.2	1.07895	2.30518	2013-09-18	2013-09-18	T2	D6	06_11	E04	L1
		MJJ0103	C57BL/6J	MJJ01	F13	S09	P08	h12	H11	male	no	0	9	13.8	7	6.8	0.971429	1.94637	2013-09-18	2013-09-18	T2	D6	06_12	E04	L1
		MJJ0104	C57BL/6J	MJJ01	F13	S09	P08	h12	H11	male	no	0	15.5	16.3	8.3	8	0.963855	2.42188	2013-09-18	2013-09-18	T2	D6	06_13	E04	L1
		MJJ0105	Heterozygote	MJJ01	F13	S09	P08	h12	H11	male	no	0	10	15.2	8.1	7.1	0.876543	1.98373	2013-09-18	2013-09-18	T2	D6	06_14	E04	L1
		MJJ0106	C57BL/6J	MJJ01	F13	S09	P08	h12	H11	male	no	0	16	16.8	8.3	8.5	1.0241	2.21453	2013-09-18	2013-09-18	T2	D6	06_15	E04	L1
		MJJ0107	Heterozygote	MJJ01	F13	S09	P08	h12	H11	male	no	0	10	14.7	7.5	7.2	0.96	1.92901	2013-09-18	2013-09-18	T2	D6	06_16	E04	L1
		MJJ0108	Heterozygote	MJJ01	F13	S09	P08	h12	H11	male	no	0	18	17.2	8.5	8.7	1.02353	2.37812	2013-09-18	2013-09-18	T2	D6	06_17	E04	L1
		MJJ0109	Heterozygote	MJJ01	F13	S09	P08	h12	H11	male	no	0	11	15.9	8.3	7.6	0.915663	1.90443	2013-09-18	2013-09-18	T2	D6	06_18	E05	L1
		MJJ0111	C57BL/6J	MJJ01	F13	S09	P08	h12	H11	male	no	0	12	15.4	7.9	7.5	0.949367	2.13333	2013-09-21	2013-09-21	T2	D6	07_17	E05	L1
		MJJ0112	Heterozygote	MJJ01	F13	S09	P08	h12	H11	female	no	0	10	14.8	7.6	7.2	0.947368	1.92901	2013-09-21	2013-09-21	T2	D6	07_18	E05	L1
		MJJ0113	Heterozygote	MJJ01	F13	S09	P08	h12	H11	male	no	0	13	15.1	7.6	7.5	0.986842	2.31111	2013-09-21	2013-09-21	T2	D6	07_19	E05	L13
		MJJ0114	C57BL/6J	MJJ01	F13	S09	P08	h12	H11	male	no	0	12	15.1	7.6	7.5	0.986842	2.13333	2013-09-21	2013-09-21	T2	D6	07_20	E05	L1
		MJJ0115	Heterozygote	MJJ01	F13	S09	P08	h12	H11	male	no	0	16.5	16.2	7.8	8.4	1.07692	2.33844	2013-09-21	2013-09-21	T2	D6	07_21	E05	L1
		MJJ0116	Heterozygote	MJJ01	F13	S09	P08	h12	H11	male	no	0	8.5	13.2	6.8	6.4	0.941176	2.0752	2013-09-21	2013-09-21	T2	D6	07_22	E05	L1
		MJJ0117	C57BL/6J	MJJ01	F13	S09	P08	h12	H11	male	no	0	16	16	7.8	8.2	1.05128	2.37954	2013-09-21	2013-09-21	T2	D6	07_23	E05	L13
		MJJ0301	C57BL/6J	MJJ03	F05	S04	P07	h13	H11	male	no	0	11	14.5	7.5	7	0.933333	2.2449	2013-09-18	2013-09-18	T2	D6	06_01	E05	L1
		MJJ0601	Heterozygote	MJJ06	F04	S04	P03	h16	H4	male	no	0	8	13.3	7.3	6	0.821918	2.22222	2013-09-20	2013-09-21	T2	D6	07_03	E05	L1
		MJJ0602	RIIIS/J	MJJ06	F04	S04	P03	h16	H4	male	no	0	13	16	8.5	7.5	0.882353	2.31111	2013-09-20	2013-09-21	T2	D6	07_04	E05	L1
		MJJ0603	Heterozygote	MJJ06	F04	S04	P03	h16	H4	male	no	0	13	15.3	7.9	7.4	0.936709	2.374	2013-09-20	2013-09-21	T2	D6	07_05	E05	L1
		MJJ0604	RIIIS/J	MJJ06	F04	S04	P03	h16	H4	male	no	0	13	16.3	8.3	8	0.963855	2.03125	2013-09-20	2013-09-21	T2	D6	07_06	E05	L1
		MJJ0605	RIIIS/J	MJJ06	F04	S04	P03	h16	H4	male	no	0	12	15.7	8.3	7.4	0.891566	2.19138	2013-09-20	2013-09-21	T2	D6	07_07	E05	L1
		MJJ0606	Heterozygote	MJJ06	F04	S04	P03	h16	H4	female	no	0	10	14.5	7.5	7	0.933333	2.04082	2013-09-21	2013-09-21	T2	D6	07_11	E05	L1
		MJJ0607	Heterozygote	MJJ06	F04	S04	P03	h16	H4	male	no	0	17	17	8.7	8.3	0.954023	2.4677	2013-09-21	2013-09-21	T2	D6	07_12	E05	L1
		MJJ0608	RIIIS/J	MJJ06	F04	S04	P03	h16	H4	male	no	0	8.5	14.4	7.9	6.5	0.822785	2.01183	2013-09-21	2013-09-21	T2	D6	07_13	E05	L1
		MJJ0609	RIIIS/J	MJJ06	F04	S04	P03	h16	H4	male	no	0	14	15.8	7.6	8.2	1.07895	2.08209	2013-09-21	2013-09-21	T2	D6	07_14	E06	L1
		MJJ0610	Heterozygote	MJJ06	F04	S04	P03	h16	H4	male	no	0	15.5	17.5	9	8.5	0.944444	2.14533	2013-09-21	2013-09-21	T2	D6	07_15	E06	L1
		MJJ0611	RIIIS/J	MJJ06	F04	S04	P03	h16	H4	male	no	0	15	16.6	8.6	8	0.930233	2.34375	2013-09-21	2013-09-21	T2	D6	07_16	E06	L1
		MJJ0701	C57BL/6J	MJJ07	F05	S04	P15	h7	H8	male	no	0	9.5	14	7.2	6.8	0.944444	2.0545	2013-09-20	2013-09-21	T2	D6	07_08	E06	L1
		MJJ0702	C57BL/6J	MJJ07	F05	S04	P14	h7	H8	male	no	0	14	14.9	7.4	7.5	1.01351	2.48889	2013-09-21	2013-09-21	T2	D6	07_09	E06	L1
		MJJ0703	C57BL/6J	MJJ07	F05	S04	P15	h7	H8	male	no	0	13.5	16	8	8	1	2.10938	2013-09-21	2013-09-21	T2	D6	07_10	E06	L1
		MJJ0901	Heterozygote	MJJ09	F03	S03	P10	h20	H4	female	no	0	11.5	16	8.5	7.5	0.882353	2.04444	2013-09-24	2013-09-25	T2	D6	08_03	E06	L1
		MJJ0902	Heterozygote	MJJ09	F03	S03	P10	h20	H4	male	no	0	12	15.1	7.8	7.3	0.935897	2.25183	2013-09-24	2013-09-25	T2	D6	08_04	E06	L1
		MJJ1001	Heterozygote	MJJ10	F03	S03	P10	h19	H4	male	no	0	13.5	15.4	7.4	8	1.08108	2.10938	2013-09-25	2013-09-25	T2	D6	08_11	E06	L1
		MJJ1002	Heterozygote	MJJ10	F03	S03	P10	h20	H4	female	yes	7	19	17.2	8.3	8.9	1.07229	2.39869	2013-09-25	2013-09-25	T2	D6	08_12	E06	L1
		MJJ1003	C57BL/6J	MJJ10	F03	S03	P10	h20	H4	male	no	0	10	14.7	7.5	7.2	0.96	1.92901	2013-09-25	2013-09-25	T2	D6	08_13	E06	L1
		MJJ1004	C57BL/6J	MJJ10	F03	S03	P10	h20	H4	male	no	0	14	16.1	8.3	7.8	0.939759	2.30112	2013-09-25	2013-09-25	T2	D6	08_14	E06	L1
		MJJ1005	C57BL/6J	MJJ10	F03	S03	P10	h20	H4	female	yes	0	14	16.3	8.4	7.9	0.940476	2.24323	2013-09-26	2013-09-26	T2	D6	09_01	E06	L1
		MJJ1101	RIIIS/J	MJJ11	F01	S01	P07	h4	H8	female	no	0	12	15.2	7.6	7.6	1	2.07756	2013-09-25	2013-09-25	T2	D6	08_15	E06	L1
		MN0201	RIIIS/J	MN02	F06	S05	P16	h20	H4	male	no	0	13.5	16.3	8	8.3	1.0375	1.95965	2013-09-18	2013-09-18	T4	D6	06_02	E06	L1
		MN0202	C57BL/6J	MN02	F06	S05	P14	h5	H8	male	no	0	14	16.4	8.4	8	0.952381	2.1875	2013-09-18	2013-09-18	T4	D6	06_03	E06	L1
		MN0203	RIIIS/J	MN02	F06	S05	P02	h6	H8	male	no	0	15	16.7	8.3	8.4	1.01205	2.12585	2013-09-18	2013-09-18	T4	D6	06_04	E06	L1
		MN0204	Heterozygote	MN02	F06	S05	P16	h5	H8	male	no	0	7	13	7	6	0.857143	1.94444	2013-09-18	2013-09-18	T4	D6	06_05	E07	L1
		MN0205	Heterozygote	MN02	F06	S05	P16	h6	H8	male	no	0	13	15.1	7.6	7.5	0.986842	2.31111	2013-09-21	2013-09-21	T4	D6	07_24	E07	L1
		MN0206	C57BL/6J	MN02	F06	S05	P07	h5	H8	male	no	0	13	15.3	7.8	7.5	0.961538	2.31111	2013-09-21	2013-09-21	T4	D6	07_25	E07	L1
		MN0207	RIIIS/J	MN02	F06	S05	P02	h5	H8	male	no	0	17	16.2	8.1	8.1	1	2.59107	2013-09-21	2013-09-21	T4	D6	07_26	E07	L1
		MN0301	C57BL/6J	MN03	F06	S05	P09	h5	H8	male	no	0	15	15.7	7.7	8	1.03896	2.34375	2013-09-18	2013-09-18	T4	D6	06_06	E07	L1
		MN0302	RIIIS/J	MN03	F06	S05	P09	h5	H8	male	no	0	8	12.9	6.9	6	0.869565	2.22222	2013-09-18	2013-09-18	T4	D6	06_07	E07	L1
		MN0303	C57BL/6J	MN03	F06	S05	P09	h5	H8	male	no	0	18.5	17.5	8.5	9	1.05882	2.28395	2013-09-18	2013-09-18	T4	D6	06_08	E07	L1
		MN0304	C57BL/6J	MN03	F06	S05	P09	h5	H8	male	no	0	9	14.1	7.1	7	0.985915	1.83673	2013-09-18	2013-09-18	T4	D6	06_09	E07	L1
		MN0305	C57BL/6J	MN03	F06	S05	P09	h5	H8	male	no	0	16.5	16	7.8	8.2	1.05128	2.4539	2013-09-21	2013-09-21	T4	D6	07_27	E07	L1
		MN0306	Heterozygote	MN03	F06	S05	P09	h5	H8	male	no	0	20	16.8	8.1	8.7	1.07407	2.64236	2013-09-21	2013-09-21	T4	D6	07_28	E07	L1
		MN0307	C57BL/6J	MN03	F06	S05	P09	h5	H8	male	no	0	18	18	8.9	9.1	1.02247	2.17365	2013-09-21	2013-09-21	T4	D6	07_29	E07	L2
		MN0308	C57BL/6J	MN03	F06	S05	P09	h5	H8	male	no	0	6.5	11.8	5.9	5.9	1	1.86728	2013-09-21	2013-09-21	T4	D5	07_30	E07	L2
		MN0309	C57BL/6J	MN03	F06	S05	P09	h5	H8	male	no	0	9	13.7	6.8	6.9	1.01471	1.89036	2013-09-21	2013-09-21	T4	D6	07_31	E07	L2
		MN0310	Heterozygote	MN03	F06	S05	P09	h5	H8	male	no	0	15.5	15.2	7.2	8	1.11111	2.42188	2013-09-21	2013-09-21	T4	D6	07_32	E07	L2
		MN0311	C57BL/6J	MN03	F06	S05	P09	h5	H8	male	no	0	16	15.1	7.6	7.5	0.986842	2.84444	2013-09-21	2013-09-21	T4	D6	07_33	E07	L2
		MN0312	C57BL/6J	MN03	F06	S05	P09	h5	H8	female	yes	5	19	15.9	7.9	8	1.01266	2.96875	2013-09-21	2013-09-21	T4	D6	07_34	E07	L2
		MN1201	C57BL/6J	MN12	F02	S02	P14	h20	H4	male	no	0	9	12.9	6.4	6.5	1.01562	2.13018	2013-09-20	2013-09-21	T4	D5	07_01	E07	L2
		MN1202	C57BL/6J	MN12	F02	S02	P14	h20	H4	female	yes	5	23	16.4	7.4	9	1.21622	2.83951	2013-09-20	2013-09-21	T4	D6	07_02	E08	L2
		MN2401	C57BL/6J	MN24	F17	S11	P07	h20	H4	male	no	0	17.5	16	8	8	1	2.73438	2013-09-24	2013-09-25	T4	D6	08_01	E08	L2
		MN2402	C57BL/6J	MN24	F17	S11	P07	h2	H8	male	no	0	6	11.9	6.2	5.7	0.919355	1.84672	2013-09-24	2013-09-25	T4	D5	08_02	E08	L2
		MN2601	C57BL/6J	MN26	F18	S11	P05	h24	H2	female	no	0	8	13	7.1	5.9	0.830986	2.29819	2013-09-24	2013-09-25	T4	D6	08_05	E08	L2
		MN2602	C57BL/6J	MN26	F18	S11	P05	h24	H2	male	no	0	14	15.5	7.8	7.7	0.987179	2.36128	2013-09-24	2013-09-25	T4	D6	08_06	E08	L2
		MN2603	C57BL/6J	MN26	F18	S11	P05	h24	H2	female	yes	7	22	17.6	8.5	9.1	1.07059	2.65668	2013-09-24	2013-09-25	T4	D6	08_07	E08	L2
		MN2604	C57BL/6J	MN26	F18	S11	P05	h15	H4	male	no	0	15	16	8.3	7.7	0.927711	2.52994	2013-09-24	2013-09-25	T4	D6	08_08	E08	L2
		MN2605	C57BL/6J	MN26	F18	S11	P05	h15	H4	male	no	0	16	16.5	8.8	7.7	0.875	2.6986	2013-09-24	2013-09-25	T4	D6	08_09	E08	L2
		MN2606	C57BL/6J	MN26	F18	S11	P05	h18	H4	male	no	0	17	16.6	8.1	8.5	1.04938	2.35294	2013-09-24	2013-09-25	T4	D6	08_10	E08	L2
		MN2608	Heterozygote	MN26	F18	S11	P05	h15	H4	female	yes	0	14.5	16.5	8.4	8.1	0.964286	2.21003	2013-09-25	2013-09-25	T4	D6	08_25	E08	L2
		MN2609	Heterozygote	MN26	F18	S11	P05	h15	H4	female	no	0	14.5	16.4	8.4	8	0.952381	2.26562	2013-09-25	2013-09-25	T4	D6	08_26	E08	L2
		MN2610	C57BL/6J	MN26	F18	S11	P05	h24	H2	female	no	0	8.5	13.2	6.8	6.4	0.941176	2.0752	2013-09-25	2013-09-25	T4	D6	08_27	E08	L24
		MN2611	C57BL/6J	MN26	F18	S11	P05	h18	H4	male	no	0	16.5	15.5	7.5	8	1.06667	2.57812	2013-09-25	2013-09-25	T4	D6	08_28	E08	L2
		MN2612	Heterozygote	MN26	F18	S11	P05	h15	H4	female	no	0	8	12.7	6.5	6.2	0.953846	2.08117	2013-09-26	2013-09-26	T4	D6	09_17	E08	L2
		MN2613	Heterozygote	MN26	F18	S11	P05	h15	H4	female	no	0	7.5	13.3	7.1	6.2	0.873239	1.95109	2013-09-26	2013-09-26	T4	D6	09_18	E08	L2
		MN2614	Heterozygote	MN26	F18	S11	P05	h15	H4	female	no	0	14	15.8	8.1	7.7	0.950617	2.36128	2013-09-26	2013-09-26	T4	D6	09_19	E08	L2
		MN2615	C57BL/6J	MN26	F18	S11	P05	h24	H2	male	no	0	9.5	14.2	7.3	6.9	0.945205	1.99538	2013-09-26	2013-09-26	T4	D6	09_20	E08	L2
		MN2616	C57BL/6J	MN26	F18	S11	P05	h18	H4	male	no	0	15	15	7.3	7.7	1.05479	2.52994	2013-09-26	2013-09-26	T4	D6	09_21	E09	L2
		MN2901	Heterozygote	MN29	F17	S11	P07	h14	H4	male	no	0	16.5	16.9	8.7	8.2	0.942529	2.4539	2013-09-25	2013-09-25	T4	D6	08_16	E09	L2
		MN2902	C57BL/6J	MN29	F17	S11	P13	h20	H4	female	no	0	12	15.6	7.7	7.9	1.02597	1.92277	2013-09-25	2013-09-25	T4	D6	08_17	E09	L2
		MN3201	RIIIS/J	MN32	F17	S11	P13	h22	H2	female	no	0	12	15.4	7.6	7.8	1.02632	1.97239	2013-09-25	2013-09-25	T4	D6	08_18	E09	L2
		MN3202	RIIIS/J	MN32	F17	S11	P13	h22	H2	male	no	0	14.5	15.2	7.7	7.5	0.974026	2.57778	2013-09-25	2013-09-25	T4	D6	08_19	E09	L2
		MN3203	Heterozygote	MN32	F17	S11	P13	h22	H2	female	no	0	8.5	13.8	7.3	6.5	0.890411	2.01183	2013-09-25	2013-09-25	T4	D6	08_20	E09	L2
		MN3204	C57BL/6J	MN32	F17	S11	P13	h22	H2	female	yes	0	11.5	13.7	6.7	7	1.04478	2.34694	2013-09-25	2013-09-25	T4	D6	08_21	E09	L2
		MN3205	C57BL/6J	MN32	F17	S11	P13	h12	H11	female	yes	0	10.5	13.8	6.7	7.1	1.0597	2.08292	2013-09-25	2013-09-25	T4	D6	08_22	E09	L2
		MN3206	RIIIS/J	MN32	F17	S11	P13	h22	H2	female	no	0	9	13.3	6.4	6.9	1.07812	1.89036	2013-09-25	2013-09-25	T4	D6	08_23	E09	L2
		MN3207	RIIIS/J	MN32	F17	S11	P13	h22	H2	female	yes	3	18.5	15.7	7.6	8.1	1.06579	2.81969	2013-09-25	2013-09-25	T4	D6	08_24	E09	L2
		MN3208	C57BL/6J	MN32	F17	S11	P13	h12	H11	female	no	0	9	12.7	6.2	6.5	1.04839	2.13018	2013-09-26	2013-09-26	T4	D6	09_09	E09	L2
		MN3209	C57BL/6J	MN32	F17	S11	P13	h12	H11	male	no	0	15.5	15.4	7.4	8	1.08108	2.42188	2013-09-26	2013-09-26	T4	D6	09_10	E09	L2
		MN3210	Heterozygote	MN32	F17	S11	P13	h12	H11	male	no	0	15	15.4	7.2	8.2	1.13889	2.23081	2013-09-26	2013-09-26	T4	D6	09_11	E09	L2
		MN3211	RIIIS/J	MN32	F17	S11	P13	h22	H2	female	no	0	5.5	11.8	6.1	5.7	0.934426	1.69283	2013-09-26	2013-09-26	T4	D6	09_12	E09	L24
		MN3212	RIIIS/J	MN32	F17	S11	P13	h12	H11	male	no	0	10	13.9	6.9	7	1.01449	2.04082	2013-09-26	2013-09-26	T4	D6	09_13	E09	L2
		MN3213	C57BL/6J	MN32	F17	S11	P13	h22	H2	male	no	0	11	14.7	7.1	7.6	1.07042	1.90443	2013-09-26	2013-09-26	T4	D6	09_14	E09	L2
		MN3214	RIIIS/J	MN32	F17	S11	P13	h12	H11	female	yes	8	25.5	15.8	7.2	8.6	1.19444	3.44781	2013-09-26	2013-09-26	T4	D6	09_15	E09	L2
		MN3215	RIIIS/J	MN32	F17	S11	P13	h22	H2	male	no	0	10.5	13.8	6.8	7	1.02941	2.14286	2013-09-26	2013-09-26	T4	D6	09_16	E10	L2
		MN4101	C57BL/6J	MN41	F19	S11	P07	h15	H4	male	no	0	15	15.5	7.9	7.6	0.962025	2.59695	2013-09-26	2013-09-26	T4	D6	09_02	E10	L2
		MN4102	C57BL/6J	MN41	F19	S11	P07	h22	H2	female	no	0	10	14	7.1	6.9	0.971831	2.1004	2013-09-26	2013-09-26	T4	D6	09_03	E10	L2
		MN4103	Heterozygote	MN41	F19	S11	P07	h22	H2	female	yes	6	19	15.3	7.3	8	1.09589	2.96875	2013-09-26	2013-09-26	T4	D6	09_04	E10	L2
		MN4104	C57BL/6J	MN41	F19	S11	P07	h22	H2	male	no	0	15	16.8	8.6	8.2	0.953488	2.23081	2013-09-26	2013-09-26	T4	D6	09_05	E10	L2
		MN4105	C57BL/6J	MN41	F19	S11	P07	h22	H2	male	no	0	15	15	7.3	7.7	1.05479	2.52994	2013-09-26	2013-09-26	T4	D6	09_06	E10	L2
		MN4106	C57BL/6J	MN41	F19	S11	P07	h15	H4	male	no	0	17.5	17.2	8.8	8.4	0.954545	2.48016	2013-09-26	2013-09-26	T4	D6	09_07	E10	L2
		MN4107	Heterozygote	MN41	F19	S11	P13	h22	H2	female	yes	6	17	15.3	7.3	8	1.09589	2.65625	2013-09-26	2013-09-26	T4	D6	09_08	E10	L2
		MT0101	Heterozygote	MT01	F06	S05	P02	h6	H8	male	no	0	10	8	1	7	7	2.04082	2013-09-07	2013-09-07	T5	D2	03_20	E10	L2
		MT0102	RIIIS/J	MT01	F06	S05	P02	h6	H8	male	no	0	20	16.5	8.5	8	0.941176	3.125	2013-09-07	2013-09-07	T5	D2	03_21	E10	L2
		MT0103	Heterozygote	MT01	F06	S05	P02	h6	H8	female	yes	7	22	17	8.5	8.5	1	3.04498	2013-09-07	2013-09-07	T5	D1	03_04	E10	L24
		MT0104	RIIIS/J	MT01	F06	S05	P02	h6	H8	male	no	0	20	17	8.5	8.5	1	2.76817	2013-09-12	2013-09-12	T5	D2	05_04	E10	L2
		MT0105	Heterozygote	MT01	F06	S05	P02	h6	H8	female	no	0	13	15	8	7	0.875	2.65306	2013-09-12	2013-09-12	T5	D2	05_05	E10	L2
		MT0106	Heterozygote	MT01	F06	S05	P02	h6	H8	female	no	0	6	6	1	5	5	2.4	2013-09-12	2013-09-12	T5	D2	05_06	E10	L2
		MT0107	RIIIS/J	MT01	F06	S05	P02	h6	H8	female	no	0	10	13.5	7	6.5	0.928571	2.36686	2013-09-12	2013-09-12	T5	D2	05_07	E10	L2
		MT0108	Heterozygote	MT01	F06	S05	P02	h5	H8	male	no	0	6.5	12	6.5	5.5	0.846154	2.14876	2013-09-12	2013-09-12	T5	D2	05_08	E10	L2
		MT0109	RIIIS/J	MT01	F06	S05	P02	h5	H8	female	yes	0	20	17	8.5	8.5	1	2.76817	2013-09-12	2013-09-12	T5	D2	05_09	E10	L2
		MT0110	C57BL/6J	MT01	F06	S05	P02	h5	H8	female	yes	0	14	15.5	8.5	7	0.823529	2.85714	2013-09-12	2013-09-12	T5	D2	05_12	E11	L2
		MT0111	RIIIS/J	MT01	F06	S05	P02	h5	H8	male	no	0	8	13	7	6	0.857143	2.22222	2013-09-12	2013-09-12	T5	D2	05_02	E11	L24
		MT0112	C57BL/6J	MT01	F06	S05	P02	h5	H8	female	yes	10	25	16.5	8.5	8	0.941176	3.90625	2013-09-12	2013-09-12	T5	D2	05_13	E11	L2
		MT0113	C57BL/6J	MT01	F06	S05	P02	h5	H8	male	no	0	17	16	8	8	1	2.65625	2013-09-12	2013-09-12	T5	D2	05_14	E11	L2
		MT0114	RIIIS/J	MT01	F06	S05	P02	h5	H8	female	yes	0	14	15.5	8	7.5	0.9375	2.48889	2013-09-12	2013-09-12	T5	D2	05_10	E11	L2
		MT0115	Heterozygote	MT01	F06	S05	P02	h5	H8	female	no	0	15	15.5	8.5	7	0.823529	3.06122	2013-09-12	2013-09-12	T5	D2	05_11	E11	L24
		MT0116	C57BL/6J	MT01	F06	S05	P02	h5	H8	female	no	0	5.5	11	6	5	0.833333	2.2	2013-09-12	2013-09-12	T5	D2	05_03	E11	L2
		MT1301	C57BL/6J	MT13	F15	S10	P12	h1	H8	female	no	0	6.5	11.5	6	5.5	0.916667	2.14876	2013-09-05	2013-09-05	T5	D1	02_01	E11	L2
		MT1302	C57BL/6J	MT13	F15	S10	P12	h1	H8	male	no	0	14.5	15	7.5	7.5	1	2.57778	2013-09-05	2013-09-05	T5	D1	02_02	E11	L2
		MT1303	Heterozygote	MT13	F15	S10	P12	h1	H8	male	no	0	8.5	13	6.5	6.5	1	2.01183	2013-09-05	2013-09-05	T5	D1	02_03	E11	L2
		MT1304	Heterozygote	MT13	F15	S10	P12	h1	H8	female	no	0	16	16	8	8	1	2.5	2013-09-06	2013-09-07	T5	D1	03_05	E11	L2
		MT1305	C57BL/6J	MT13	F15	S10	P12	h1	H8	female	yes	5	11	14.8	7.3	7.5	1.0274	1.95556	2013-09-30	2013-09-30	T3	D4	10_09	E11	L2
		MT1306	Heterozygote	MT13	F15	S10	P12	h1	H8	female	no	0	17	16.4	7.9	8.5	1.07595	2.35294	2013-09-30	2013-09-30	T3	D4	10_10	E11	L2
		MT1307	Heterozygote	MT13	F15	S10	P12	h1	H8	male	no	0	9	11	5.5	5.5	1	2.97521	2013-09-30	2013-09-30	T3	D4	10_11	E11	L2
		MT1308	C57BL/6J	MT13	F15	S10	P12	h1	H8	male	no	0	14	16	8	8	1	2.1875	2013-09-30	2013-09-30	T3	D4	10_12	E11	L2
		MT1401	C57BL/6J	MT14	F15	S10	P04	h22	H2	male	no	0	12	15	8	7	0.875	2.44898	2013-09-05	2013-09-05	T5	D1	02_04	E11	L4
		MT1402	C57BL/6J	MT14	F15	S10	P04	h22	H2	male	no	0	15	15.5	8	7.5	0.9375	2.66667	2013-09-06	2013-09-07	T5	D1	03_06	E11	L2
		MT1501	Heterozygote	MT15	F06	S05	P16	h5	H8	male	no	0	15	15	7.5	7.5	1	2.66667	2013-09-07	2013-09-07	T5	D1	03_37	E12	L2
		MT1502	Heterozygote	MT15	F06	S05	P16	h5	H8	female	yes	0	14	15.5	7.5	8	1.06667	2.1875	2013-09-29	2013-09-30	T3	D4	10_05	E12	L24
		MT1503	RIIIS/J	MT15	F06	S05	P16	h5	H8	male	no	0	13	14.5	7.5	7	0.933333	2.65306	2013-09-29	2013-09-30	T3	D4	10_06	E12	L4
		MT1701	C57BL/6J	MT17	F15	S10	P04	h1	H8	female	no	0	11	14	7	7	1	2.2449	2013-09-07	2013-09-07	T5	D1	03_34	E12	L2
		MT1702	C57BL/6J	MT17	F15	S10	P07	h1	H8	female	no	0	17	17	9	8	0.888889	2.65625	2013-09-07	2013-09-07	T5	D1	03_35	E12	L2
		MT1703	C57BL/6J	MT17	F15	S10	P11	h1	H8	male	no	0	10	14	7	7	1	2.04082	2013-09-07	2013-09-07	T5	D1	03_33	E12	L2
		MT1704	C57BL/6J	MT17	F15	S10	P07	h1	H8	female	no	0	16	15.5	8	7.5	0.9375	2.84444	2013-09-07	2013-09-07	T5	D1	03_31	E12	L2
		MT1705	Heterozygote	MT17	F15	S10	P11	h12	H11	male	no	0	12	12	6	6	1	3.33333	2013-09-07	2013-09-07	T5	D2	03_29	E12	L2
		MT1706	C57BL/6J	MT17	F15	S10	P11	h1_2	H8	male	no	0	15	16.5	8.5	8	0.941176	2.34375	2013-09-29	2013-09-30	T3	D4	10_07	E12	L2
		MT1707	C57BL/6J	MT17	F15	S10	P07	h12	H11	female	no	0	10	14.5	7.5	7	0.933333	2.04082	2013-09-29	2013-09-30	T3	D4	10_08	E12	L2
		MT2101	C57BL/6J	MT21	F15	S10	P01	h12	H11	male	no	0	19	15	7.5	7.5	1	3.37778	2013-09-07	2013-09-07	T5	D1	03_38	E12	L2
		MT2102	C57BL/6J	MT21	F15	S10	P01	h12	H11	female	no	0	17	15.5	8	7.5	0.9375	3.02222	2013-09-07	2013-09-07	T5	D1	03_36	E12	L2
		MT2103	C57BL/6J	MT21	F15	S10	P01	h12	H11	male	no	0	11	14.5	7.5	7	0.933333	2.2449	2013-09-07	2013-09-07	T5	D1	03_30	E12	L2
		MT2104	C57BL/6J	MT21	F15	S10	P01	h12	H11	female	no	0	18.5	14	6	8	1.33333	2.89062	2013-09-07	2013-09-07	T5	D1	03_32	E12	L2
		MT2105	C57BL/6J	MT21	F15	S10	P01	h1	H8	female	no	0	16	16	8	8	1	2.5	2013-09-07	2013-09-07	T5	D2	03_27	E12	L2
		MT2106	C57BL/6J	MT21	F15	S10	P01	h12	H11	male	no	0	14	15.5	8	7.5	0.9375	2.48889	2013-09-07	2013-09-07	T5	D2	03_28	E12	L2
		MT2107	C57BL/6J	MT21	F15	S10	P01	h12	H11	female	no	0	17	16	8	8	1	2.65625	2013-09-07	2013-09-07	T5	D2	03_26	E12	L2
		MT2108	C57BL/6J	MT21	F15	S10	P01	h1	H8	female	yes	0	16.5	15	8	7	0.875	3.36735	2013-09-07	2013-09-07	T5	D2	03_25	E13	L2
		MT2109	C57BL/6J	MT21	F15	S10	P07	h22	H2	male	no	0	18	16	8	8	1	2.8125	2013-09-07	2013-09-07	T5	D2	03_24	E13	L2
		MT2110	C57BL/6J	MT21	F15	S10	P01	h12	H11	male	no	0	14	15.5	8	7.5	0.9375	2.48889	2013-09-10	2013-09-10	T5	D1	04_01	E13	L2
		MT2111	C57BL/6J	MT21	F15	S10	P01	h12	H11	female	no	0	14	15.5	8	7.5	0.9375	2.48889	2013-09-10	2013-09-10	T5	D1	04_02	E13	L2
		MT2112	C57BL/6J	MT21	F15	S10	P01	h12	H11	male	no	0	17	13.5	5.5	8	1.45455	2.65625	2013-09-10	2013-09-10	T5	D1	04_03	E13	L2
		MT2113	C57BL/6J	MT21	F15	S10	P01	h12	H11	female	no	0	8	12	6.5	5.5	0.846154	2.64463	2013-09-10	2013-09-10	T5	D1	04_05	E13	L4
		MT2114	C57BL/6J	MT21	F15	S10	P01	h12	H11	female	yes	7	21	16	8	8	1	3.28125	2013-09-10	2013-09-10	T5	D2	04_06	E13	L4
		MT2115	C57BL/6J	MT21	F15	S10	P01	h12	H11	female	yes	1	19	16	8	8	1	2.96875	2013-09-10	2013-09-10	T5	D2	04_07	E13	L2
		MT2116	C57BL/6J	MT21	F15	S10	P01	h12	H11	female	yes	0	23	18	9	9	1	2.83951	2013-09-10	2013-09-10	T5	D2	04_08	E13	L2
		MT2117	C57BL/6J	MT21	F15	S10	P01	h12	H11	female	no	0	14.5	15	7.5	7.5	1	2.57778	2013-09-10	2013-09-10	T5	D2	04_09	E13	L2
		MT2118	C57BL/6J	MT21	F15	S10	P01	h12	H11	male	no	0	16	15	7.5	7.5	1	2.84444	2013-09-10	2013-09-10	T5	D2	04_10	E13	L2
		MT2119	C57BL/6J	MT21	F15	S10	P01	h12	H11	female	yes	0	16.5	16	8	8	1	2.57812	2013-09-10	2013-09-10	T5	D2	04_11	E13	L2
		MT2120	C57BL/6J	MT21	F15	S10	P01	h1	H8	female	yes	7	18	15.5	7.5	8	1.06667	2.8125	2013-09-10	2013-09-10	T5	D2	04_12	E13	L2
		MT2121	C57BL/6J	MT21	F15	S10	P01	h12	H11	male	no	0	15	15	7.5	7.5	1	2.66667	2013-09-10	2013-09-10	T5	D2	04_13	E13	L4
		MT2601	C57BL/6J	MT26	F14	S10	P14	h22	H2	female	no	0	8.5	13.5	7	6.5	0.928571	2.01183	2013-09-07	2013-09-07	T5	D2	03_23	E14	L4
		MT2603	C57BL/6J	MT26	F14	S10	P07	h12	H11	male	no	0	16	15	7.5	7.5	1	2.84444	2013-09-07	2013-09-07	T5	D2	03_22	E14	L4
		MT3501	RIIIS/J	MT35	F16	S10	P11	h12	H11	male	no	0	15	14	7	7	1	3.06122	2013-09-12	2013-09-12	T5	D2	05_15	E14	L2
		MT3502	Heterozygote	MT35	F16	S10	P11	h1	H8	male	no	0	15	15	7.5	7.5	1	2.66667	2013-09-12	2013-09-12	T5	D2	05_16	E14	L2
		MT3503	Heterozygote	MT35	F16	S10	P11	h1	H8	male	no	0	17	15	8	7	0.875	3.46939	2013-09-12	2013-09-12	T5	D2	05_17	E14	L2
		MT3504	RIIIS/J	MT35	F16	S10	P11	h1	H8	female	no	0	22	16	8	8	1	3.4375	2013-09-12	2013-09-12	T5	D2	05_18	E14	L2
		MT3505	Heterozygote	MT35	F16	S10	P11	h15	H4	female	no	0	14	14	7	7	1	2.85714	2013-09-12	2013-09-12	T5	D2	05_01	E14	L2
		MT3506	Heterozygote	MT35	F16	S10	P11	h12	H11	female	no	0	23	17.5	9	8.5	0.944444	3.18339	2013-09-12	2013-09-12	T5	D2	05_19	E14	L4
		MT3507	RIIIS/J	MT35	F16	S10	P11	h1	H8	male	no	0	16	15	7.5	7.5	1	2.84444	2013-09-12	2013-09-12	T5	D2	05_20	E14	L4
		MT3508	C57BL/6J	MT35	F16	S10	P11	h1	H8	female	yes	7	18	16	8	8	1	2.8125	2013-09-12	2013-09-12	T5	D2	05_21	E14	L2
		MT3509	C57BL/6J	MT35	F16	S10	P11	h1	H8	female	yes	12	30	17.5	8.5	9	1.05882	3.7037	2013-09-12	2013-09-12	T5	D2	05_22	E14	L2
		MT3510	Heterozygote	MT35	F16	S10	P11	h12	H11	female	no	0	18	15.3	7.8	7.5	0.961538	3.2	2013-09-29	2013-09-30	T3	D4	10_01	E14	L2
		MT3511	C57BL/6J	MT35	F16	S10	P11	h12	H11	female	no	0	19	16.8	8.3	8.5	1.0241	2.62976	2013-09-29	2013-09-30	T3	D4	10_02	E14	L2
		MT3512	RIIIS/J	MT35	F16	S10	P11	h12	H11	female	no	0	14	15.5	8	7.5	0.9375	2.48889	2013-09-29	2013-09-30	T3	D4	10_03	E14	L2
		MT3513	C57BL/6J	MT35	F16	S10	P11	h1_2	H8	male	no	0	11	14.3	7.5	6.8	0.906667	2.37889	2013-09-29	2013-09-30	T3	D4	10_04	E14	L2

## Sheet: Sup Table 3
		Supplementary Table 3: Pairwise geographic distances between farms. Euclidean distances in kilometers where calculated from the geographic coordinates of the farms with the "haversine" formula. Colour code of distances are: green <= 2 km, yellow <= 3 km, red <= 3.5 km, no colour > 3.5 km. Farm names are colour coded accoding to super families as described in SupT1 and Figure 1.
		Farm ID	MJJ11	MN12	MJJ09	MJJ10	MJJ06	MJJ03	MJJ07	MN02	MN03	MT01	MT15	JJM01	JJM02	JJM08	JJM10	JJM07	JJM04	JJM05	JJM06	JJM09	MJJ01	MT26	MT13	MT21	MT14	MT17	MT35	MN24	MN29	MN32	MN26	MN41	JJM12	JJM13
		MJJ11	0	5.40552	3.13935	3.27575	5.44008	7.45125	6.03286	9.93443	9.91666	10.6924	10.505	11.7697	12.2625	10.1832	14.3356	11.546	12.8351	13.6923	13.0415	11.8676	8.71378	17.1863	17.1104	17.7107	18.2747	16.4204	14.9313	20.1909	20.6586	21.0356	22.1561	23.0721	22.6733	22.2497
		MN12	5.40552	0	3.33567	3.48205	5.99524	8.71302	7.4719	4.52896	4.51821	5.29933	5.13989	7.03791	7.94901	5.88192	10.5544	8.44306	9.94613	11.0679	10.5987	9.90495	7.00396	12.2977	12.6496	13.0032	13.5878	11.812	10.1874	14.8994	15.3985	15.8427	17.0941	17.8373	17.3516	17.0045
		MJJ09	3.13935	3.33567	0	0.245492	3.26472	5.89688	4.50819	7.55474	7.62712	8.19436	7.93116	8.7369	9.14603	7.08606	11.2007	8.45347	9.78931	10.7079	10.0885	9.01568	5.83274	15.6317	15.9561	16.3362	16.9201	15.1355	13.5197	18.0933	18.6167	19.1006	20.3971	21.0664	19.8923	19.3835
		MJJ10	3.27575	3.48205	0.245492	0	3.02051	5.65988	4.27715	7.62627	7.70983	8.24716	7.97353	8.67879	9.04939	7.00337	11.0604	8.28636	9.60826	10.5144	9.8895	8.80283	5.61964	15.7678	16.1203	16.485	17.0697	15.292	13.6694	18.1778	18.7064	19.2004	20.512	21.1579	19.8842	19.3593
		MJJ06	5.44008	5.99524	3.26472	3.02051	0	2.72434	1.54033	9.27065	9.4569	9.67603	9.31052	8.84335	8.69373	6.99221	9.99082	6.94386	7.96213	8.62177	7.92123	6.61686	3.66041	17.8636	18.488	18.7009	19.2894	17.5914	15.9187	19.7146	20.2947	20.892	22.3527	22.7451	20.3473	19.6346
		MJJ03	7.45125	8.71302	5.89688	5.65988	2.72434	0	1.44458	11.7277	11.948	12.036	11.6414	10.5684	10.0688	8.74706	10.6684	7.63829	8.20833	8.50425	7.77288	6.32044	4.39117	20.404	21.1245	21.2841	21.8721	20.208	18.5245	21.982	22.585	23.2318	24.759	25.0195	21.9433	21.1058
		MJJ07	6.03286	7.4719	4.50819	4.27715	1.54033	1.44458	0	10.8044	10.9944	11.1942	10.8221	10.1577	9.86225	8.30532	10.8486	7.7741	8.58234	9.06113	8.33437	6.92624	4.40694	19.4039	20.0156	20.2385	20.8271	19.1242	17.4538	21.2211	21.8062	22.4132	23.8845	24.2542	21.6431	20.8809
		MN02	9.93443	4.52896	7.55474	7.62627	9.27065	11.7277	10.8044	0	0.373952	0.886328	1.01557	4.43796	5.89693	4.62733	8.775	7.98914	9.39145	10.6017	10.4072	10.3293	8.43208	8.70905	9.71027	9.66425	10.2462	8.71542	7.02166	10.5658	11.111	11.6553	13.0828	13.5665	12.9382	12.7024
		MN03	9.91666	4.51821	7.62712	7.70983	9.4569	11.948	10.9944	0.373952	0	1.14805	1.35718	4.80728	6.2698	4.99087	9.14696	8.35185	9.75924	10.9699	10.7703	10.6766	8.73028	8.46385	9.40619	9.39461	9.9787	8.42004	6.72391	10.468	10.9997	11.5186	12.9117	13.4532	13.0652	12.866
		MT01	10.6924	5.29933	8.19436	8.24716	9.67603	12.036	11.1942	0.886328	1.14805	0	0.441216	3.85347	5.35982	4.36964	8.20396	7.7024	9.04246	10.2431	10.1052	10.1485	8.50247	8.57222	9.77174	9.60023	10.172	8.74886	7.0777	10.0503	10.6216	11.2193	12.723	13.0745	12.0946	11.834
		MT15	10.505	5.13989	7.93116	7.97353	9.31052	11.6414	10.8221	1.01557	1.35718	0.441216	0	3.49045	4.98207	3.9328	7.84221	7.27147	8.62121	9.82409	9.67736	9.70948	8.07025	9.00742	10.2124	10.0397	10.6109	9.18997	7.51816	10.4048	10.9847	11.5988	13.1213	13.4346	12.2143	11.905
		JJM01	11.7697	7.03791	8.7369	8.67879	8.84335	10.5684	10.1577	4.43796	4.80728	3.85347	3.49045	0	1.52328	1.85386	4.35239	4.31781	5.43815	6.59279	6.57907	6.94582	6.3258	11.7085	13.2522	12.8581	13.3949	12.2041	10.6081	11.9306	12.582	13.3657	15.0928	14.9188	11.504	10.8187
		JJM02	12.2625	7.94901	9.14603	9.04939	8.69373	10.0688	9.86225	5.89693	6.2698	5.35982	4.98207	1.52328	0	2.11057	2.88465	3.07513	4.00526	5.12296	5.17102	5.70652	5.69203	13.1541	14.7482	14.3199	14.8487	13.6985	12.1152	13.0984	13.7612	14.583	16.3507	16.0394	11.881	11.0428
		JJM08	10.1832	5.88192	7.08606	7.00337	6.99221	8.74706	8.30532	4.62733	4.99087	4.36964	3.9328	1.85386	2.11057	0	4.70766	3.36199	4.78074	5.99286	5.77985	5.78397	4.59445	12.8091	14.1306	13.8936	14.4541	13.1006	11.4401	13.5006	14.1367	14.8742	16.5418	16.519	13.3561	12.6538
		JJM10	14.3356	10.5544	11.2007	11.0604	9.99082	10.6684	10.8486	8.775	9.14696	8.20396	7.84221	4.35239	2.88465	4.70766	0	3.07478	2.70229	3.28628	3.71797	4.88876	6.44262	15.569	17.3183	16.7744	17.2755	16.2673	14.7442	14.8708	15.545	16.435	18.2704	17.6627	12.1657	11.0797
		JJM07	11.546	8.44306	8.45347	8.28636	6.94386	7.63829	7.7741	7.98914	8.35185	7.7024	7.27147	4.31781	3.07513	3.36199	3.07478	0	1.51458	2.69698	2.41857	2.64101	3.36783	15.9833	17.4185	17.1084	17.6562	16.3797	14.7389	16.1636	16.8241	17.6349	19.3859	19.1128	14.6422	13.6823
		JJM04	12.8351	9.94613	9.78931	9.60826	7.96213	8.20833	8.58234	9.39145	9.75924	9.04246	8.62121	5.43815	4.00526	4.78074	2.70229	1.51458	0	1.21212	1.17881	2.18712	4.30174	17.1428	18.673	18.2962	18.8319	17.6275	16.0115	17.0056	17.6744	18.521	20.3114	19.8957	14.8277	13.7672
		JJM05	13.6923	11.0679	10.7079	10.5144	8.62177	8.50425	9.06113	10.6017	10.9699	10.2431	9.82409	6.59279	5.12296	5.99286	3.28628	2.69698	1.21212	0	0.731945	2.18578	5.01075	18.277	19.8426	19.4409	19.9713	18.7953	17.1887	17.988	18.6598	19.5236	21.3318	20.8395	15.4158	14.2921
		JJM06	13.0415	10.5987	10.0885	9.8895	7.92123	7.77288	8.33437	10.4072	10.7703	10.1052	9.67736	6.57907	5.17102	5.77985	3.71797	2.41857	1.17881	0.731945	0	1.45688	4.33724	18.2875	19.7855	19.4331	19.9726	18.7425	17.115	18.1841	18.853	19.6998	21.4895	21.0713	15.8837	14.7903
		JJM09	11.8676	9.90495	9.01568	8.80283	6.61686	6.32044	6.92624	10.3293	10.6766	10.1485	9.70948	6.94582	5.70652	5.78397	4.88876	2.64101	2.18712	2.18578	1.45688	0	3.18321	18.5555	19.9145	19.6606	20.2158	18.8844	17.2234	18.8024	19.4637	20.2759	22.0258	21.7454	16.9808	15.9392
		MJJ01	8.71378	7.00396	5.83274	5.61964	3.66041	4.39117	4.40694	8.43208	8.73028	8.50247	8.07025	6.3258	5.69203	4.59445	6.44262	3.36783	4.30174	5.01075	4.33724	3.18321	0	17.0731	18.1365	18.0777	18.6553	17.1471	15.4523	18.0809	18.7112	19.4287	21.0603	21.105	17.5731	16.7182
		MT26	17.1863	12.2977	15.6317	15.7678	17.8636	20.404	19.4039	8.70905	8.46385	8.57222	9.00742	11.7085	13.1541	12.8091	15.569	15.9833	17.1428	18.277	18.2875	18.5555	17.0731	0	2.33118	1.24679	1.7067	1.67412	2.33022	4.66349	4.69565	4.5224	5.08537	6.57411	11.573	12.292
		MT13	17.1104	12.6496	15.9561	16.1203	18.488	21.1245	20.0156	9.71027	9.40619	9.77174	10.2124	13.2522	14.7482	14.1306	17.3183	17.4185	18.673	19.8426	19.7855	19.9145	18.1365	2.33118	0	1.37577	1.5964	1.0514	2.69564	6.80188	6.70764	6.30632	6.26747	8.18463	13.8915	14.623
		MT21	17.7107	13.0032	16.3362	16.485	18.7009	21.2841	20.2385	9.66425	9.39461	9.60023	10.0397	12.8581	14.3199	13.8936	16.7744	17.1084	18.2962	19.4409	19.4331	19.6606	18.0777	1.24679	1.37577	0	0.588571	1.35259	2.81693	5.43775	5.33213	4.94298	5.04142	6.85933	12.6111	13.3903
		MT14	18.2747	13.5878	16.9201	17.0697	19.2894	21.8721	20.8271	10.2462	9.9787	10.172	10.6109	13.3949	14.8487	14.4541	17.2755	17.6562	18.8319	19.9713	19.9726	20.2158	18.6553	1.7067	1.5964	0.588571	0	1.87112	3.40041	5.44223	5.26442	4.77658	4.67354	6.60298	12.7422	13.5704
		MT17	16.4204	11.812	15.1355	15.292	17.5914	20.208	19.1242	8.71542	8.42004	8.74886	9.18997	12.2041	13.6985	13.1006	16.2673	16.3797	17.6275	18.7953	18.7425	18.8844	17.1471	1.67412	1.0514	1.35259	1.87112	0	1.69701	6.33354	6.33849	6.08245	6.35764	8.07596	13.1798	13.8471
		MT35	14.9313	10.1874	13.5197	13.6694	15.9187	18.5245	17.4538	7.02166	6.72391	7.0777	7.51816	10.6081	12.1152	11.4401	14.7442	14.7389	16.0115	17.1887	17.115	17.2234	15.4523	2.33022	2.69564	2.81693	3.40041	1.69701	0	6.58206	6.75803	6.74133	7.41557	8.82525	12.7636	13.2774
		MN24	20.1909	14.8994	18.0933	18.1778	19.7146	21.982	21.2211	10.5658	10.468	10.0503	10.4048	11.9306	13.0984	13.5006	14.8708	16.1636	17.0056	17.988	18.1841	18.8024	18.0809	4.66349	6.80188	5.43775	5.44223	6.33354	6.58206	0	0.674488	1.61548	3.4906	3.03744	7.46093	8.45104
		MN29	20.6586	15.3985	18.6167	18.7064	20.2947	22.585	21.8062	11.111	10.9997	10.6216	10.9847	12.582	13.7612	14.1367	15.545	16.8241	17.6744	18.6598	18.853	19.4637	18.7112	4.69565	6.70764	5.33213	5.26442	6.33849	6.75803	0.674488	0	0.973014	2.8373	2.4557	7.88605	8.9336
		MN32	21.0356	15.8427	19.1006	19.2004	20.892	23.2318	22.4132	11.6553	11.5186	11.2193	11.5988	13.3657	14.583	14.8742	16.435	17.6349	18.521	19.5236	19.6998	20.2759	19.4287	4.5224	6.30632	4.94298	4.77658	6.08245	6.74133	1.61548	0.973014	0	1.87532	2.09476	8.77109	9.85476
		MN26	22.1561	17.0941	20.3971	20.512	22.3527	24.759	23.8845	13.0828	12.9117	12.723	13.1213	15.0928	16.3507	16.5418	18.2704	19.3859	20.3114	21.3318	21.4895	22.0258	21.0603	5.08537	6.26747	5.04142	4.67354	6.35764	7.41557	3.4906	2.8373	1.87532	0	2.27101	10.3814	11.5376
		MN41	23.0721	17.8373	21.0664	21.1579	22.7451	25.0195	24.2542	13.5665	13.4532	13.0745	13.4346	14.9188	16.0394	16.519	17.6627	19.1128	19.8957	20.8395	21.0713	21.7454	21.105	6.57411	8.18463	6.85933	6.60298	8.07596	8.82525	3.03744	2.4557	2.09476	2.27101	0	8.53364	9.78452
		JJM12	22.6733	17.3516	19.8923	19.8842	20.3473	21.9433	21.6431	12.9382	13.0652	12.0946	12.2143	11.504	11.881	13.3561	12.1657	14.6422	14.8277	15.4158	15.8837	16.9808	17.5731	11.573	13.8915	12.6111	12.7422	13.1798	12.7636	7.46093	7.88605	8.77109	10.3814	8.53364	0	1.38728
		JJM13	22.2497	17.0045	19.3835	19.3593	19.6346	21.1058	20.8809	12.7024	12.866	11.834	11.905	10.8187	11.0428	12.6538	11.0797	13.6823	13.7672	14.2921	14.7903	15.9392	16.7182	12.292	14.623	13.3903	13.5704	13.8471	13.2774	8.45104	8.9336	9.85476	11.5376	9.78452	1.38728	0

## Sheet: Sup Table 4
		Supplementary Table 4: Microsatellite alleles for 18 neutral loci.
		Mouse ID	Chr01_25	Chr01_25	Chr02_01	Chr02_01	Chr03_21	Chr03_21	Chr03_24	Chr03_24	Chr04_31	Chr04_31	Chr05_15	Chr05_15	Chr05_45	Chr05_45	Chr07_38	Chr07_38	Chr08_11	Chr08_11	Chr09_20	Chr09_20	Chr11_64	Chr11_64	Chr12_05	Chr12_05	Chr13_22	Chr13_22	Chr14_16	Chr14_16	Chr16_21	Chr16_21	Chr17_09	Chr17_09	Chr18_08	Chr18_08	Chr19_08	Chr19_08
		JJM0101	14	19	20	26	14	21	26	30	14	18	21	22	9	20	13	17	18	18	21	22	22	23	20	21	22	23	18	19	22	24	13	19	17	20	17	19
		JJM0102	19	20	20	22	14	21	22	28	14	18	20	21	18	21	13	17	16	18	21	23	22	23	18	20	23	25	18	19	23	24	8	8	16	20	18	23
		JJM0202	19	19	17	27	14	14	26	30	18	19	20	23	18	20	9	9	18	19	21	23	20	23	20	21	23	24	9	18	22	23	13	14	10	17	22	24
		JJM0203A	19	19	17	17	14	21	28	30	14	14	21	22	9	20	18	21	18	19	17	17	20	22	19	21	18	18	15	15	22	22	8	8	22	22	20	27
		JJM0203B	19	19	17	19	15	20	30	31	14	17	21	21	9	21	9	19	18	19	16	23	15	20	19	20	21	22	14	18	22	23	13	19	20	20	16	19
		JJM0204	19	19	19	19	20	21	28	28	13	14	21	22	19	20	17	18	18	20	25	25	20	22	22	25	22	22	14	15	22	23	8	15	17	22	15	16
		JJM0205	17	17	17	19	14	21	28	28	13	13	19	22	9	9	17	18	18	19	17	17	15	22	18	19	18	18	22	22	20	21	8	13	16	22	26	27
		JJM0206	18	20	17	18	13	14	30	30	14	14	22	22	19	20	9	18	18	18	21	23	17	23	20	26	19	23	18	18	22	23	8	13	10	19	22	25
		JJM0207	19	19	21	27	14	20	?	?	14	19	20	22	?	?	9	20	18	18	23	23	18	20	20	21	23	24	14	18	?	?	8	13	10	22	22	25
		JJM0208	19	19	21	27	14	20	30	31	14	14	19	23	9	20	18	20	18	19	22	23	18	23	20	21	18	19	9	14	23	24	8	14	19	22	25	27
		JJM0209	19	19	21	22	19	20	26	31	14	14	20	23	9	20	9	20	18	18	22	23	18	22	20	20	19	23	14	14	22	23	8	8	20	22	22	27
		JJM0210	19	19	22	27	14	20	30	31	14	19	19	23	20	22	9	18	18	18	22	23	20	22	20	21	18	23	14	18	22	23	8	13	10	20	22	27
		JJM0401	16	23	21	23	19	20	28	29	19	19	22	22	17	17	14	21	18	18	16	18	23	23	21	24	22	23	20	25	22	22	15	16	20	25	20	22
		JJM0402	17	22	21	23	14	17	20	26	18	20	11	22	19	20	14	15	16	18	22	23	22	22	20	21	22	23	22	22	21	23	13	13	23	24	22	24
		JJM0501	19	20	12	12	17	18	25	31	13	15	21	22	17	20	16	17	18	18	16	21	22	23	21	24	18	21	18	22	21	23	8	8	16	22	21	22
		JJM0502	?	?	9	9	16	16	28	28	11	13	19	20	18	18	15	15	14	14	?	?	19	20	19	22	15	18	?	?	18	22	?	?	?	?	20	20
		JJM0503	17	19	12	22	14	18	25	25	13	15	20	22	17	17	17	18	18	18	16	16	17	23	21	23	18	18	19	22	17	21	8	8	15	16	16	22
		JJM0504	17	19	22	22	14	18	25	25	13	15	20	21	17	20	17	18	18	18	16	25	22	23	23	23	18	21	19	22	17	21	8	21	15	15	16	22
		JJM0601	19	20	17	17	18	21	25	30	14	21	21	22	19	20	17	18	18	18	16	16	20	22	20	21	18	24	19	19	21	23	8	21	14	15	22	23
		JJM0602	17	19	12	25	20	21	17	25	14	18	22	25	17	20	13	13	18	23	16	23	20	22	19	21	18	21	15	15	21	22	8	8	17	22	22	22
		JJM0603	19	20	17	25	20	21	21	30	19	21	22	22	17	20	13	18	18	18	16	24	22	23	20	21	18	22	19	19	21	21	8	8	14	15	23	24
		JJM0604	19	19	17	25	15	20	21	25	13	19	21	22	17	22	13	13	18	18	23	24	22	23	21	21	18	22	19	19	21	22	8	15	14	22	16	24
		JJM0701	19	19	17	20	15	21	25	28	14	18	20	22	17	18	9	13	19	20	16	23	22	23	19	22	19	25	18	18	22	23	8	8	15	17	16	22
		JJM0702	17	19	19	20	14	22	15	18	14	14	12	19	17	17	13	21	18	18	16	17	22	22	20	21	21	23	18	22	22	23	8	14	20	23	23	24
		JJM0801	17	19	17	22	20	21	28	30	13	15	12	20	18	22	13	21	18	18	?	?	20	21	21	25	23	24	?	?	21	23	?	?	?	?	23	23
		JJM0802	19	19	17	20	14	21	23	28	13	18	19	23	17	20	17	21	18	19	22	23	21	22	21	21	18	18	18	22	18	23	13	13	17	19	11	24
		JJM0901	16	17	23	25	14	20	28	28	18	20	17	23	17	19	19	20	15	18	18	23	22	23	20	24	22	23	20	20	22	23	8	16	21	25	20	24
		JJM0902	16	19	22	23	20	21	28	28	15	18	12	23	17	17	17	20	18	18	23	23	23	23	22	24	19	22	14	20	20	23	13	16	18	25	16	20
		JJM0903	17	20	12	25	20	21	17	30	14	20	20	21	17	22	14	17	18	25	23	23	23	23	20	22	18	25	19	22	21	22	8	13	22	22	20	22
		JJM0904	16	19	22	25	20	21	28	28	18	19	20	23	18	19	13	20	15	18	18	26	17	22	22	24	22	23	14	20	23	24	8	13	14	21	16	20
		JJM0905	16	20	19	23	14	21	28	28	19	20	11	23	17	19	17	20	15	18	23	23	22	23	22	24	18	22	19	20	20	23	8	13	18	25	20	22
		JJM0906	16	20	19	23	20	21	17	28	15	18	16	17	19	20	13	20	15	18	23	23	22	23	22	24	21	22	19	20	23	24	16	21	18	21	16	24
		JJM0908	17	21	12	25	14	21	28	28	18	19	17	20	17	19	17	20	15	18	23	26	22	23	20	20	19	22	14	20	22	24	8	13	18	25	16	20
		JJM0909	19	24	20	27	19	20	23	25	17	19	20	21	21	24	20	21	18	20	18	22	22	23	20	22	21	22	18	24	22	23	8	16	14	20	20	21
		JJM0910	19	19	17	27	19	20	25	25	19	20	21	23	17	21	21	21	18	20	18	28	16	23	20	20	22	22	24	24	22	23	15	16	14	20	20	25
		JJM0911	24	24	20	20	19	21	23	26	15	17	20	20	23	24	20	21	16	18	22	22	22	24	21	22	21	22	18	23	23	24	8	15	15	20	16	21
		JJM0912	19	24	17	20	19	20	23	25	17	20	20	21	21	24	21	21	18	18	18	22	16	22	20	22	22	22	23	24	23	24	8	16	15	20	16	25
		JJM1001	19	20	18	18	18	22	28	30	13	18	21	22	18	20	13	13	18	26	24	24	22	23	24	25	22	23	18	18	23	24	8	15	18	24	16	27
		JJM1002	19	20	13	18	19	20	16	17	18	18	21	22	9	20	13	21	18	18	24	25	20	23	19	21	21	22	14	18	23	24	8	14	17	20	16	17
		JJM1201	19	19	19	24	14	14	21	29	14	14	17	21	20	21	9	13	18	18	23	23	17	24	21	22	22	25	19	25	21	22	8	19	16	18	22	23
		JJM1202	19	19	24	25	20	20	21	21	15	15	21	22	17	20	9	13	18	23	23	23	17	22	20	20	21	22	19	24	16	27	16	17	19	19	23	23
		JJM1203	17	19	25	25	14	18	18	21	15	15	21	22	16	25	9	13	18	23	23	26	22	22	19	20	22	22	15	25	16	21	8	8	18	18	20	23
		JJM1204	19	19	22	22	19	20	21	29	13	20	21	21	20	22	9	9	23	23	23	23	20	20	19	20	23	25	25	25	16	20	8	13	14	17	20	23
		JJM1301	17	17	19	25	14	20	28	28	14	16	20	20	22	23	13	13	18	18	26	26	22	22	22	22	25	25	16	19	23	23	8	8	15	15	16	18
		MJJ0101	18	25	17	22	14	21	30	31	13	14	22	23	16	22	22	22	18	18	20	23	23	23	19	21	18	22	10	18	16	22	14	21	18	18	16	25
		MJJ0102	18	18	24	24	14	14	28	31	13	14	22	22	20	22	21	22	18	18	23	24	20	20	20	21	18	22	15	21	21	22	13	14	17	17	24	25
		MJJ0103	18	25	21	24	14	15	25	31	14	14	22	23	20	21	14	17	18	18	20	23	20	23	19	21	18	22	10	21	16	22	8	21	17	22	25	26
		MJJ0104	18	19	21	24	14	22	17	31	13	14	22	22	20	21	21	22	16	18	23	23	20	23	19	21	18	22	10	21	16	22	8	14	17	22	22	25
		MJJ0105	18	19	23	24	14	15	25	28	14	14	20	22	18	20	14	22	18	18	22	24	20	23	19	21	19	21	18	19	22	23	8	21	16	17	18	22
		MJJ0106	19	25	23	23	14	15	25	31	14	14	22	22	20	22	22	22	18	18	23	24	20	23	19	21	18	22	18	21	16	22	21	21	17	22	26	26
		MJJ0107	18	18	24	24	14	15	25	31	13	14	20	22	18	20	14	22	18	18	20	22	20	23	20	21	21	22	21	21	21	22	20	21	17	24	25	26
		MJJ0108	18	18	24	24	15	21	25	30	13	14	20	22	16	18	13	14	18	18	22	22	20	23	19	20	21	22	19	21	21	23	19	21	16	24	18	26
		MJJ0109	18	18	23	24	14	21	28	30	13	14	20	22	18	20	14	14	18	18	22	24	23	23	19	20	18	22	21	21	22	23	19	21	16	17	22	26
		MJJ0111	18	18	23	24	14	21	28	30	14	14	20	22	18	21	13	14	18	18	22	24	20	23	20	21	18	22	21	21	22	23	8	19	16	17	18	26
		MJJ0112	18	25	22	24	14	15	25	28	13	14	20	20	16	22	19	22	18	18	20	22	20	23	20	21	18	21	21	21	22	23	8	18	16	16	16	26
		MJJ0113	18	18	21	24	20	21	30	30	13	13	22	23	18	22	14	17	18	18	20	22	20	20	19	21	19	21	15	19	21	22	19	21	16	22	18	26
		MJJ0114	?	?	23	24	14	21	30	31	13	14	20	23	16	20	14	22	16	18	20	22	20	23	19	20	21	22	15	21	21	22	14	21	17	24	25	26
		MJJ0115	18	18	23	24	14	14	31	31	14	14	22	23	20	22	22	22	18	18	20	24	20	20	19	21	19	22	15	21	21	22	14	21	17	22	23	25
		MJJ0116	18	25	24	24	15	15	25	25	13	14	19	20	22	22	14	19	18	18	22	22	20	23	20	20	18	22	19	21	22	23	8	19	16	24	18	26
		MJJ0117	18	19	21	24	14	21	30	31	13	14	22	23	20	22	17	22	18	18	20	20	20	20	20	21	19	19	15	18	21	22	20	21	22	22	23	26
		MJJ0301	19	19	17	19	18	23	31	31	13	13	22	22	17	20	13	17	18	18	23	24	22	23	16	24	18	23	10	10	21	22	8	8	10	17	16	21
		MJJ0601	19	20	25	25	20	21	29	34	17	18	21	23	19	20	12	13	18	18	26	27	21	21	18	20	23	23	19	19	21	22	8	8	18	18	21	22
		MJJ0602	19	20	18	18	20	21	18	34	14	17	21	24	19	20	13	17	18	18	26	26	21	21	20	22	23	23	19	20	16	22	8	14	18	18	24	25
		MJJ0603	19	20	25	25	19	20	29	29	17	17	23	23	19	20	13	17	18	18	26	27	21	21	18	20	22	23	19	20	21	22	8	21	18	18	21	22
		MJJ0604	19	19	18	18	19	20	18	29	14	17	20	23	19	21	17	17	18	18	26	26	21	21	19	20	21	22	19	20	22	22	8	14	18	18	24	25
		MJJ0605	20	20	18	18	20	20	18	18	14	14	21	21	19	19	13	17	18	18	26	26	21	21	18	22	23	23	19	20	16	22	8	14	18	18	24	25
		MJJ0606	19	20	17	18	19	20	29	29	14	17	21	24	19	20	13	13	19	19	23	26	21	21	21	22	21	22	19	19	21	22	8	14	18	18	23	25
		MJJ0607	19	20	25	25	20	20	29	29	17	17	21	23	19	20	13	17	18	18	26	27	21	21	17	18	22	23	19	20	21	22	8	21	18	18	22	24
		MJJ0608	19	19	17	18	20	20	29	29	17	17	21	24	19	20	13	17	18	18	26	26	21	21	18	22	22	23	19	20	21	22	14	21	18	18	23	25
		MJJ0609	20	21	18	18	20	20	18	29	14	14	21	24	21	21	13	17	18	18	23	23	21	21	20	22	23	24	20	20	16	22	8	21	18	18	23	25
		MJJ0610	19	19	17	25	20	20	29	29	17	17	23	24	19	20	16	17	18	19	26	26	21	21	17	18	22	23	19	19	22	23	14	21	18	18	22	24
		MJJ0611	20	20	17	25	20	20	29	29	17	17	23	23	19	20	16	17	18	18	23	23	21	21	19	20	22	23	19	20	22	22	8	8	18	18	21	22
		MJJ0701	?	?	19	21	21	22	25	28	14	14	?	?	18	19	17	22	?	?	?	?	21	23	?	?	?	?	?	?	22	22	?	?	?	?	18	18
		MJJ0702	19	19	19	21	19	21	25	30	14	14	21	21	21	22	20	22	19	19	16	17	23	23	19	20	21	22	10	18	22	24	13	19	17	22	24	26
		MJJ0703	19	19	21	25	17	22	25	28	13	14	15	20	18	18	16	17	19	19	22	22	23	23	18	19	21	22	10	17	22	22	18	19	18	18	18	26
		MJJ0901	18	20	13	21	20	21	28	28	13	14	21	22	21	21	13	17	18	18	16	23	22	24	16	19	20	22	14	20	16	20	8	8	26	26	24	24
		MJJ0902	19	20	13	21	20	23	19	28	13	13	21	22	15	21	13	17	18	18	23	23	24	24	16	25	14	20	14	14	20	22	8	19	16	26	22	22
		MJJ1001	19	20	19	21	20	21	28	30	13	13	21	21	15	16	13	13	18	18	23	25	22	22	19	19	20	22	19	20	16	22	14	14	14	26	22	24
		MJJ1002	20	21	13	21	20	21	19	28	13	13	21	22	15	21	12	13	18	18	23	23	22	24	16	19	14	20	18	20	19	20	8	8	26	26	23	24
		MJJ1003	20	20	13	22	21	23	28	28	14	17	21	22	15	19	13	13	18	18	23	23	22	23	19	19	20	25	14	20	20	23	8	8	17	26	18	24
		MJJ1004	18	20	13	19	21	23	?	?	13	14	21	21	?	?	14	14	18	18	23	23	22	22	16	16	14	18	18	20	?	?	8	14	16	23	22	24
		MJJ1005	18	20	13	13	20	23	19	28	13	14	21	21	21	21	13	13	18	18	23	23	23	24	19	25	14	14	18	22	20	20	8	19	16	23	24	24
		MJJ1101	17	19	18	19	20	20	25	28	13	18	21	21	16	20	14	17	18	24	16	23	22	22	19	22	22	25	18	18	21	23	13	13	17	23	16	21
		MN0201	19	22	19	19	14	15	19	23	13	16	21	21	18	18	21	21	18	18	24	24	23	23	19	22	23	23	18	19	16	23	8	21	18	18	18	23
		MN0202	19	23	18	24	18	20	25	25	14	16	22	25	9	20	13	17	18	18	23	23	18	20	22	24	19	24	18	18	21	23	8	13	17	17	11	27
		MN0203	17	19	17	20	14	22	19	28	17	22	21	25	19	21	13	21	18	18	24	28	20	23	19	24	24	25	16	18	20	21	8	13	15	20	15	18
		MN0204	16	23	19	24	18	19	19	28	13	22	11	21	15	21	18	23	18	18	23	24	20	22	19	21	19	19	16	18	20	22	8	21	18	18	23	24
		MN0205	19	23	17	17	14	19	28	28	14	22	21	25	15	21	18	21	18	18	24	28	23	23	19	22	19	25	16	18	21	27	8	21	18	20	18	24
		MN0206	17	19	20	24	18	18	-3	25	14	16	21	22	17	17	17	21	16	18	23	23	18	20	19	24	19	25	18	18	17	21	8	21	20	20	15	22
		MN0207	16	20	19	20	14	22	25	28	14	22	21	22	20	21	21	21	18	18	23	24	20	22	19	24	19	25	16	16	20	23	19	21	18	20	15	23
		MN0301	19	19	19	22	14	15	28	28	14	22	10	11	14	15	14	23	18	19	24	24	22	23	21	22	18	22	18	19	22	23	8	21	18	26	17	24
		MN0302	19	22	19	19	15	21	19	19	22	22	21	21	18	21	17	23	18	19	24	24	23	23	22	25	18	22	18	19	22	22	21	21	17	18	22	22
		MN0303	19	19	19	22	15	21	20	28	22	22	11	21	15	18	14	23	18	19	23	24	23	23	22	25	18	22	18	19	23	24	21	21	18	18	22	24
		MN0304	19	19	17	22	15	21	20	28	14	22	11	11	15	15	14	23	18	18	23	24	22	23	22	25	18	18	18	19	24	27	8	21	18	26	17	22
		MN0305	22	23	19	19	15	18	19	19	22	22	11	21	16	16	17	23	19	19	24	24	23	23	19	20	22	22	18	19	22	22	8	21	18	18	11	22
		MN0306	20	22	19	19	15	21	19	19	22	22	11	21	15	18	14	23	19	19	24	24	23	23	20	25	22	22	18	18	21	22	8	21	17	18	22	22
		MN0307	19	22	19	22	15	21	19	20	22	22	11	22	15	18	14	23	18	19	24	24	22	23	20	22	21	22	18	18	22	23	8	21	17	18	21	22
		MN0308	19	20	19	22	15	18	19	28	16	22	11	22	15	18	14	17	18	18	24	24	23	23	21	22	18	22	18	19	22	24	21	21	17	18	17	24
		MN0309	19	19	19	22	15	21	20	28	16	22	11	21	19	19	13	14	18	18	23	24	22	23	21	22	18	18	18	19	23	24	8	21	18	18	17	22
		MN0310	19	20	19	19	15	21	19	28	22	22	21	22	15	21	17	23	18	18	24	24	23	23	20	22	18	22	18	19	22	24	8	21	18	18	22	24
		MN0311	19	22	19	22	15	21	20	28	22	22	21	21	16	16	13	14	18	19	24	24	23	23	20	22	22	22	18	18	22	22	8	21	18	18	21	22
		MN0312	19	19	19	22	18	21	19	20	16	22	11	21	15	18	13	14	18	19	24	24	22	23	22	25	18	18	18	18	23	24	8	21	18	26	17	24
		MN1201	17	19	19	20	14	23	25	30	13	17	21	24	20	22	12	13	18	30	23	23	21	23	20	21	21	21	18	21	21	22	8	16	18	23	22	22
		MN1202	19	19	13	19	14	23	28	30	13	17	19	21	17	21	13	21	19	30	23	23	22	22	20	20	21	21	19	21	21	22	8	8	17	23	23	24
		MN2401	19	20	24	25	20	21	25	28	13	13	20	21	19	20	17	21	18	24	23	23	22	25	20	20	19	25	18	19	23	23	8	8	18	20	18	22
		MN2402	18	19	25	25	15	18	18	28	13	14	21	23	19	20	18	21	18	18	23	26	22	22	19	20	23	23	19	24	21	23	8	13	14	17	16	22
		MN2601	16	19	22	27	20	22	25	26	14	21	21	21	20	22	13	21	18	18	23	24	17	17	16	20	22	23	19	23	21	27	8	13	14	17	18	22
		MN2602	19	19	12	25	20	22	26	28	21	21	21	21	18	20	13	22	18	18	16	23	22	25	16	20	15	20	23	27	21	27	8	19	14	18	18	22
		MN2603	16	19	22	25	20	22	25	28	14	21	21	21	20	22	21	22	18	18	16	24	17	22	16	16	15	22	18	23	23	27	13	19	14	14	16	22
		MN2604	16	19	12	12	22	23	25	26	21	21	21	25	19	20	9	13	18	20	23	23	17	23	20	23	23	25	18	27	16	24	8	8	17	18	18	22
		MN2605	16	25	12	27	22	23	25	25	14	21	15	25	18	18	12	13	18	18	23	23	23	25	20	23	20	22	18	27	21	23	8	8	18	18	18	22
		MN2606	16	19	?	?	?	?	25	26	21	21	21	25	18	20	13	13	18	18	23	23	17	25	20	20	20	23	19	27	16	21	8	8	17	18	18	18
		MN2608	19	25	?	?	?	?	25	26	21	21	15	21	20	20	9	13	18	18	23	23	23	25	20	23	22	23	11	27	16	24	8	19	17	18	18	22
		MN2609	19	19	?	?	?	?	25	28	14	21	15	25	18	20	12	13	18	18	23	23	17	25	20	23	22	23	18	19	16	24	8	19	17	18	18	22
		MN2610	19	19	?	?	?	?	25	26	13	14	21	25	18	22	13	22	18	18	23	24	17	23	16	23	15	23	23	27	21	23	8	13	14	18	18	22
		MN2611	19	19	?	?	?	?	25	26	13	21	21	25	18	20	12	13	18	18	23	23	17	25	20	23	21	23	20	27	16	21	8	19	18	22	18	27
		MN2612	19	19	?	?	?	?	25	28	20	21	15	21	18	20	9	13	18	20	23	23	25	25	20	23	22	23	18	19	16	23	8	8	17	18	18	22
		MN2613	19	19	?	?	?	?	25	28	14	21	21	25	18	20	12	13	18	20	23	23	23	25	20	23	20	22	11	19	21	23	8	8	17	18	18	22
		MN2614	16	19	?	?	?	?	25	26	21	21	21	25	18	20	9	13	18	18	23	23	17	25	20	20	20	25	18	27	16	24	8	8	18	18	18	22
		MN2615	16	19	12	25	15	22	25	26	14	21	21	21	18	22	13	22	18	18	16	23	22	23	16	20	22	23	20	23	22	27	19	19	14	18	22	27
		MN2616	16	19	12	18	20	22	25	28	14	21	21	21	18	20	13	22	18	19	23	23	17	17	19	20	15	23	19	19	15	16	8	17	16	18	18	27
		MN2901	19	21	24	25	19	19	23	23	14	17	19	21	18	19	13	21	19	20	22	23	22	22	19	23	18	21	9	24	16	21	8	13	18	20	18	21
		MN2902	19	21	20	25	19	21	18	23	22	22	21	21	18	20	13	22	18	20	18	23	22	23	20	22	23	23	19	19	23	24	13	19	16	18	24	25
		MN3201	19	25	20	22	20	21	18	28	13	20	22	22	17	18	9	21	16	18	18	23	22	23	19	20	22	23	19	19	21	23	8	13	18	22	22	27
		MN3202	19	25	22	25	14	14	31	31	14	22	22	23	20	22	20	21	19	20	23	23	22	22	19	20	21	22	26	26	23	23	8	8	18	18	20	22
		MN3203	19	21	21	22	14	22	26	28	20	22	21	21	18	20	13	21	18	19	18	27	23	25	19	19	22	22	16	23	21	22	8	19	18	27	24	27
		MN3204	20	21	20	20	19	20	31	31	13	14	21	22	20	22	9	13	18	18	18	23	22	22	20	24	23	23	11	26	23	24	8	8	17	17	16	25
		MN3205	21	25	25	25	21	23	25	28	22	22	22	22	20	20	17	23	18	20	20	23	23	23	20	20	22	23	11	19	22	24	8	8	16	22	11	22
		MN3206	25	25	20	20	20	21	26	30	13	20	22	23	17	18	9	21	18	20	18	20	22	23	19	20	22	23	11	26	23	24	8	13	22	27	26	27
		MN3207	19	25	20	22	14	21	18	30	13	22	22	23	16	18	20	21	18	18	18	23	22	25	19	20	23	23	19	19	21	23	8	8	22	27	22	27
		MN3208	21	21	20	25	20	21	26	28	13	21	22	22	20	22	21	21	18	18	20	20	22	23	19	20	22	23	19	19	23	24	8	8	16	16	26	27
		MN3209	21	25	25	25	20	21	26	28	20	21	22	22	19	20	21	21	18	18	20	20	22	22	19	20	22	23	19	26	22	24	8	8	16	27	16	27
		MN3210	25	25	20	20	20	23	25	26	20	21	22	22	18	22	13	21	18	20	20	20	22	23	19	20	22	23	19	26	23	24	8	13	22	27	16	27
		MN3211	25	25	20	20	20	21	26	30	20	20	22	22	18	22	20	21	18	18	18	20	22	22	19	20	23	23	19	26	22	24	8	13	22	27	16	22
		MN3212	21	25	25	25	20	21	26	28	20	21	22	22	19	20	21	21	18	18	20	23	23	23	19	20	23	23	11	19	23	24	8	8	16	27	26	27
		MN3213	19	25	22	22	14	14	30	30	20	22	22	22	16	20	9	22	18	18	18	18	22	23	20	20	23	23	19	19	22	23	13	16	18	22	22	22
		MN3214	21	25	20	25	20	21	18	28	21	21	22	22	18	20	13	21	18	20	18	20	22	23	19	20	22	23	19	26	23	24	8	13	16	27	16	27
		MN3215	25	25	20	22	14	23	26	30	21	22	22	23	16	18	9	13	18	18	18	20	22	25	20	20	22	23	19	26	23	24	8	13	22	27	16	22
		MN4101	20	20	25	25	20	21	18	28	13	17	21	25	9	18	12	13	20	24	24	27	22	22	20	22	18	25	19	25	16	23	8	19	17	22	16	22
		MN4102	19	19	20	25	20	21	20	25	13	13	21	22	19	20	9	14	19	25	22	24	22	23	22	22	22	25	18	26	21	23	8	18	14	18	20	23
		MN4103	19	19	12	25	18	20	26	26	13	19	21	23	19	20	13	17	18	20	22	27	22	23	16	22	22	23	19	23	23	25	18	19	18	18	14	22
		MN4104	19	21	25	25	15	22	28	29	13	22	21	21	9	9	14	21	19	19	20	23	23	25	19	24	23	26	18	18	22	23	8	16	14	14	22	23
		MN4105	19	19	24	25	18	20	26	26	14	19	21	23	18	20	9	17	18	20	22	27	22	22	16	22	22	23	19	26	21	23	8	19	18	22	14	22
		MN4106	20	21	25	25	20	22	18	28	13	13	21	25	9	20	17	21	18	19	20	25	23	25	19	24	21	26	18	19	16	23	16	21	14	17	22	23
		MN4107	19	19	12	25	20	22	26	31	14	19	21	23	18	20	13	13	18	20	22	29	22	23	19	22	22	23	11	26	23	25	8	17	18	27	14	22
		MT0101	23	23	17	17	15	19	25	30	13	13	21	25	16	17	9	18	18	19	16	16	18	23	20	25	22	23	19	19	21	23	8	19	17	20	17	17
		MT0102	19	23	17	17	19	20	25	30	13	15	19	21	17	20	9	13	18	19	16	24	23	24	16	20	22	23	18	19	21	23	8	19	17	20	17	24
		MT0103	23	23	17	25	15	19	25	30	13	14	19	25	17	20	13	18	18	19	16	21	18	23	20	25	22	23	16	19	21	22	8	19	18	20	16	17
		MT0104	14	23	13	25	19	21	25	25	14	15	19	21	16	17	9	18	18	19	21	23	20	23	20	24	22	23	19	23	21	23	8	19	18	18	16	24
		MT0105	23	23	17	25	15	19	30	30	14	15	21	25	19	20	9	18	18	19	21	24	18	23	16	20	22	23	16	19	22	23	8	8	17	20	16	24
		MT0106	19	23	17	17	19	19	25	30	13	14	19	21	17	20	13	13	19	19	16	16	18	24	19	20	23	23	19	19	21	23	8	19	18	18	16	24
		MT0107	19	23	17	25	18	19	25	30	13	15	19	25	17	20	9	18	19	19	16	21	23	24	16	20	22	23	19	19	21	21	8	19	18	20	17	24
		MT0108	14	23	23	25	15	19	19	25	13	15	15	19	17	20	9	13	18	19	16	23	20	20	20	24	23	23	18	19	21	23	8	8	16	17	15	24
		MT0109	23	23	22	23	14	15	19	25	14	22	11	25	18	20	9	21	18	25	16	23	20	23	20	25	22	23	16	19	20	22	8	19	18	18	14	15
		MT0110	23	23	20	23	15	22	19	19	13	14	11	21	18	21	12	13	18	19	16	23	20	23	20	22	22	23	16	20	19	21	8	19	15	18	18	26
		MT0111	23	23	17	23	15	22	19	25	14	15	20	21	17	21	9	21	18	19	23	24	20	23	19	20	22	23	18	23	21	22	19	19	16	16	24	26
		MT0112	23	23	23	25	15	22	19	19	13	22	15	25	19	21	12	13	18	19	16	24	20	23	19	20	22	23	16	18	20	22	8	8	16	20	15	18
		MT0113	18	19	19	22	15	18	25	26	13	13	11	22	17	18	18	18	18	18	16	28	23	23	19	20	22	25	18	18	20	22	8	21	15	24	11	25
		MT0114	16	23	20	22	15	22	19	19	13	14	11	15	17	19	12	13	18	19	21	24	22	23	19	20	22	23	16	20	20	22	8	19	15	18	15	18
		MT0115	23	23	20	23	14	15	25	28	13	14	15	25	20	21	13	21	18	19	21	23	23	23	19	20	19	22	16	18	21	22	19	19	16	20	15	18
		MT0116	18	23	22	23	15	18	19	26	13	22	11	11	18	20	13	18	18	19	16	23	20	23	19	20	22	23	18	18	20	22	19	21	16	24	11	18
		MT1301	17	17	18	20	14	21	18	26	13	15	17	21	21	22	12	13	18	18	16	16	24	24	21	26	20	23	23	23	21	24	8	19	14	18	22	23
		MT1302	17	19	20	20	14	21	18	28	13	16	17	21	20	22	13	17	16	18	16	23	24	24	19	21	20	21	19	23	22	23	8	13	18	18	22	23
		MT1303	17	19	18	20	14	14	18	23	15	16	17	21	17	22	13	13	18	18	23	23	22	24	21	22	20	21	19	26	22	24	13	19	18	18	22	23
		MT1304	17	19	18	25	21	21	26	31	15	15	17	21	17	22	12	13	18	18	16	23	22	24	19	26	21	23	19	23	22	24	13	19	14	18	23	24
		MT1305	17	19	18	20	14	21	18	31	13	15	21	21	17	22	12	13	18	18	16	23	24	24	21	26	20	21	19	19	22	23	13	19	14	18	22	23
		MT1306	19	19	18	20	14	21	23	31	15	15	17	21	17	17	12	13	18	18	16	23	22	24	20	22	20	21	19	26	22	24	19	19	18	18	22	24
		MT1307	19	19	18	20	14	21	23	28	15	16	17	21	16	22	13	13	18	18	16	23	24	24	21	22	20	20	19	19	22	24	8	19	18	18	23	23
		MT1308	17	19	18	20	21	21	28	31	15	16	21	21	17	22	13	17	18	18	16	23	24	24	21	21	21	21	19	19	21	23	13	19	18	18	22	24
		MT1401	19	19	18	19	15	15	19	25	13	22	21	21	17	23	13	15	18	18	23	23	22	26	19	20	24	24	9	18	21	22	8	13	19	19	11	17
		MT1402	19	19	19	23	15	21	28	30	22	22	17	21	18	23	13	15	18	18	23	23	18	26	19	20	24	24	9	19	21	22	8	13	10	10	11	18
		MT1501	18	19	19	24	17	17	19	20	14	18	10	11	21	24	14	21	18	18	28	28	20	23	20	25	18	18	18	19	19	21	8	21	17	17	23	25
		MT1502	16	19	20	24	15	17	19	20	14	18	11	21	18	24	17	21	18	18	28	28	20	23	20	25	17	18	16	18	20	21	8	21	18	18	22	26
		MT1503	17	19	19	22	17	21	22	23	18	18	11	20	16	21	14	17	18	18	23	28	20	23	20	25	18	22	16	18	20	21	21	21	15	24	22	23
		MT1701	19	19	19	19	14	23	26	26	13	14	17	23	17	22	13	15	18	18	22	23	22	26	20	21	21	21	15	16	22	24	14	14	24	24	22	24
		MT1702	19	20	22	24	15	23	23	29	13	13	21	25	17	20	13	14	19	20	22	23	18	23	16	20	23	25	15	18	22	25	15	19	22	23	15	18
		MT1703	17	19	19	24	21	23	29	29	13	14	19	21	17	20	13	15	19	20	23	23	18	24	16	20	25	25	15	19	22	24	8	13	18	18	22	23
		MT1704	19	22	20	22	23	23	29	29	13	13	17	21	21	22	13	14	15	18	23	25	17	24	20	21	21	25	9	26	21	23	13	15	16	17	16	24
		MT1705	19	19	22	22	15	17	25	25	13	20	21	21	20	22	9	18	15	19	22	23	23	24	20	21	19	20	15	23	22	23	8	19	17	23	15	15
		MT1706	19	19	19	22	15	17	25	30	13	17	21	21	20	25	15	18	15	18	22	23	22	24	20	20	20	21	15	18	22	22	15	19	22	23	15	22
		MT1707	19	20	18	25	20	20	21	30	13	21	20	21	20	22	18	20	18	19	24	26	22	23	20	21	18	21	18	19	19	23	8	13	18	19	24	26
		MT2101	19	20	12	18	15	21	21	30	19	19	20	20	20	20	17	18	23	23	23	23	24	24	19	20	22	22	11	16	21	22	8	8	18	18	25	26
		MT2102	19	20	12	18	15	21	21	30	19	19	20	20	19	20	17	18	23	23	23	23	18	24	19	20	22	22	11	16	21	22	8	19	16	18	25	26
		MT2103	20	20	12	18	15	21	21	30	14	19	20	20	19	20	18	20	20	23	23	28	18	24	20	20	18	22	11	11	21	22	8	19	16	18	25	26
		MT2104	19	20	12	19	20	21	30	30	13	19	20	21	20	20	17	18	18	23	23	23	18	24	20	20	22	25	11	24	22	22	8	19	18	18	18	26
		MT2105	20	20	12	12	21	21	30	30	14	19	20	20	20	20	15	18	20	23	23	28	24	24	20	20	20	20	11	11	22	22	8	19	18	18	26	26
		MT2106	19	20	12	18	20	21	25	30	13	14	20	20	18	20	15	17	18	20	23	28	24	24	19	20	20	22	11	16	20	21	8	19	16	18	26	26
		MT2107	20	20	18	18	21	22	25	30	13	14	20	20	20	20	18	18	23	23	23	28	18	24	20	20	22	25	11	16	22	22	13	19	18	18	26	26
		MT2108	20	20	12	12	21	21	25	30	13	19	20	20	20	20	18	18	23	23	23	28	18	24	20	20	22	22	11	16	22	22	19	19	18	18	25	26
		MT2109	19	21	19	19	15	23	30	30	13	15	21	21	22	26	15	17	18	18	23	28	22	23	20	23	25	25	16	19	22	22	13	19	16	18	16	18
		MT2110	20	20	12	19	21	22	30	30	18	19	17	17	19	20	17	18	18	23	23	23	17	24	20	23	18	18	9	16	21	21	8	19	18	18	18	26
		MT2111	19	19	12	12	21	22	30	30	13	14	17	21	20	20	18	20	18	23	22	23	18	20	19	20	22	25	16	16	21	22	8	19	16	18	25	26
		MT2112	14	19	12	12	21	22	23	30	19	19	20	20	20	20	18	18	20	23	23	23	18	24	19	20	22	25	16	16	21	22	8	19	18	18	18	26
		MT2113	20	20	12	12	21	21	30	30	19	19	17	20	20	20	18	18	18	23	23	28	18	24	19	20	20	22	11	11	21	22	13	19	18	18	18	26
		MT2114	19	20	12	12	19	19	30	30	14	14	17	20	18	20	15	18	18	20	23	23	17	24	19	20	20	22	11	16	20	21	8	19	10	18	18	26
		MT2115	20	20	12	18	21	22	30	30	13	14	20	20	20	20	17	23	18	23	23	23	21	21	19	20	20	22	16	16	22	22	13	17	16	18	25	26
		MT2116	20	20	12	12	21	22	30	30	14	19	17	20	20	20	17	18	20	23	22	23	18	24	19	20	20	22	11	16	20	22	8	8	16	18	16	21
		MT2117	19	19	12	18	15	22	21	30	18	19	20	20	19	20	17	18	18	20	23	23	17	24	19	20	22	22	9	11	21	22	8	19	18	18	18	26
		MT2118	?	?	12	12	21	22	30	30	18	19	20	20	19	20	16	18	18	23	?	?	24	24	20	23	22	22	?	?	21	22	?	?	?	?	21	26
		MT2119	19	20	12	12	21	21	30	30	14	19	17	17	18	20	15	18	18	20	23	23	17	24	19	20	18	22	16	16	21	22	18	19	18	18	18	26
		MT2120	19	20	12	18	20	21	25	30	19	19	20	20	20	20	18	18	20	23	23	28	18	24	19	20	20	22	11	16	22	22	8	19	18	18	26	26
		MT2121	19	20	12	18	21	22	30	30	19	19	17	20	19	20	17	18	22	23	23	28	17	24	20	23	20	22	11	16	21	22	13	19	18	18	25	26
		MT2601	19	19	12	19	14	15	19	26	13	13	21	21	9	19	13	14	18	18	16	28	17	23	20	21	22	22	16	18	21	26	8	8	19	22	16	17
		MT2603	18	19	19	19	15	20	28	30	13	13	21	22	17	19	17	18	18	23	26	26	23	24	22	23	21	22	9	18	16	24	8	19	22	22	20	21
		MT3501	17	19	18	20	?	?	25	31	20	20	19	21	22	23	8	9	16	18	22	23	24	25	20	21	17	18	18	19	21	22	8	8	17	17	15	16
		MT3502	19	19	27	27	?	?	29	31	14	14	20	20	17	23	9	20	15	19	22	23	22	24	16	20	19	25	16	23	21	22	8	14	18	18	18	26
		MT3503	?	?	22	27	14	15	25	29	14	17	20	21	22	23	20	23	15	19	22	23	22	24	19	20	19	25	16	16	22	26	8	19	18	18	16	26
		MT3504	19	19	27	27	14	19	18	31	14	14	20	20	17	17	9	20	19	19	22	22	22	23	15	16	19	23	23	23	22	22	14	19	18	18	18	23
		MT3505	19	20	20	20	20	21	29	31	14	20	20	21	19	22	16	18	18	19	23	23	22	23	19	20	18	19	16	18	21	22	8	8	17	17	14	15
		MT3506	17	19	20	27	15	21	25	31	17	20	19	21	17	22	15	17	18	18	23	23	22	25	20	21	18	19	19	23	22	22	8	14	17	17	18	26
		MT3507	19	19	?	?	19	21	29	31	14	14	20	21	17	23	8	9	18	19	16	22	23	24	16	20	23	25	14	23	22	22	8	14	18	18	18	26
		MT3508	17	19	18	18	20	21	25	25	13	14	20	21	9	23	9	18	18	18	22	23	22	22	19	21	21	25	16	18	22	23	8	19	18	18	17	18
		MT3509	19	19	19	22	19	20	25	29	13	14	21	21	9	25	21	23	15	19	16	25	22	23	16	20	25	25	18	19	20	22	8	8	18	26	18	20
		MT3510	17	19	22	27	?	?	23	31	14	17	20	21	21	22	9	13	18	18	23	23	23	25	19	20	19	24	18	19	22	22	8	13	17	22	14	15
		MT3511	?	?	24	27	19	21	29	31	17	18	19	20	19	23	15	18	15	19	23	23	22	23	16	21	18	24	18	18	22	24	8	8	17	22	15	18
		MT3512	17	19	18	20	15	21	29	29	14	21	21	21	19	23	13	23	19	19	23	23	22	25	19	20	21	25	23	23	22	23	8	8	18	18	14	15
		MT3513	19	19	18	18	20	21	25	29	13	14	20	21	9	23	8	9	15	18	23	23	22	23	19	21	21	25	18	19	20	23	8	8	18	18	17	18

## Sheet: Sup Table 5
		Supplementary Table 5: Cluster membership from Structure, based on 18 neutral autosomal loci.
		Mouse ID	Cluster1	Cluster2	Cluster3	Cluster4	Cluster5	Cluster6	Cluster7	Cluster8	Cluster9	Cluster10	Cluster11	Cluster12	Cluster13	Population
		MT2115	0.8604	0.002	0.0976	0.0038	0.0037	0.0021	0.0046	0.0024	0.01	0.0019	0.007	0.002	0.0027	P01
		MT2111	0.8803	0.015	0.0021	0.0207	0.0037	0.0047	0.0103	0.0317	0.002	0.0042	0.0163	0.0038	0.005	P01
		MT2104	0.9109	0.0028	0.0049	0.005	0.0043	0.0153	0.0219	0.002	0.0041	0.007	0.0078	0.0046	0.0091	P01
		MT2114	0.911	0.0161	0.0031	0.0282	0.0041	0.006	0.0038	0.002	0.0015	0.0052	0.0075	0.005	0.0063	P01
		MT2118	0.9441	0.0025	0.0218	0.0031	0.0026	0.0048	0.0062	0.002	0.002	0.002	0.0033	0.0023	0.0032	P01
		MT2116	0.9501	0.0029	0.002	0.0041	0.0021	0.0098	0.0065	0.0049	0.0011	0.0031	0.006	0.0021	0.0054	P01
		MT2112	0.9626	0.0056	0.001	0.0046	0.002	0.0056	0.0036	0.001	0.001	0.002	0.003	0.0029	0.0053	P01
		MT2106	0.9658	0.003	0.003	0.002	0.003	0.002	0.003	0.0029	0.0017	0.0056	0.0028	0.0021	0.0029	P01
		MT2119	0.9676	0.0023	0.0011	0.0027	0.0028	0.002	0.0035	0.0071	0.002	0.001	0.002	0.0023	0.0037	P01
		MT2110	0.9706	0.0013	0.002	0.004	0.002	0.0022	0.0033	0.0021	0.0055	0.0019	0.002	0.0018	0.0012	P01
		MT2117	0.9778	0.002	0.002	0.002	0.002	0.002	0.002	0.002	0.0019	0.001	0.002	0.0019	0.0013	P01
		MT2103	0.9796	0.0012	0.0019	0.002	0.001	0.0028	0.002	0.002	0.0016	0.001	0.002	0.001	0.0017	P01
		MT2121	0.9822	0.001	0.002	0.002	0.0017	0.002	0.002	0.001	0.001	0.001	0.001	0.0018	0.0013	P01
		MT2120	0.9832	0.001	0.002	0.0011	0.0019	0.0012	0.002	0.001	0.001	0.0013	0.002	0.0012	0.0013	P01
		MT2107	0.9853	0.0017	0.001	0.001	0.001	0.001	0.0011	0.0011	0.001	0.0011	0.002	0.0016	0.0011	P01
		MT2101	0.9868	0.001	0.002	0.001	0.001	0.001	0.0011	0.001	0.001	0.001	0.0011	0.001	0.001	P01
		MT2102	0.987	0.001	0.002	0.001	0.001	0.001	0.001	0.001	0.001	0.001	0.001	0.001	0.001	P01
		MT2113	0.9871	0.001	0.001	0.001	0.0011	0.001	0.001	0.001	0.001	0.001	0.001	0.0018	0.001	P01
		MT2108	0.9877	0.001	0.001	0.001	0.001	0.001	0.001	0.001	0.001	0.0011	0.001	0.0011	0.0011	P01
		MT2105	0.988	0.001	0.001	0.001	0.001	0.001	0.001	0.001	0.001	0.001	0.001	0.001	0.001	P01
		MT0113	0.006	0.5575	0.002	0.0474	0.0046	0.0032	0.0375	0.1129	0.2083	0.0052	0.0052	0.0027	0.0077	P02
		MT0104	0.0037	0.6375	0.0028	0.0046	0.0049	0.0084	0.0071	0.0034	0.0029	0.116	0.0125	0.1019	0.094	P02
		MT0102	0.0027	0.6596	0.0047	0.0049	0.0066	0.0031	0.0073	0.002	0.0036	0.1011	0.0058	0.0997	0.0988	P02
		MT0106	0.0047	0.6681	0.0044	0.0027	0.0037	0.0018	0.003	0.0014	0.0017	0.0992	0.0037	0.1068	0.0987	P02
		MT0107	0.0036	0.6786	0.002	0.0021	0.0021	0.0011	0.0046	0.0011	0.0022	0.0993	0.0028	0.1012	0.0996	P02
		MT0105	0.0048	0.6806	0.0035	0.003	0.002	0.0022	0.003	0.002	0.0026	0.0975	0.0033	0.097	0.0983	P02
		MT0101	0.0017	0.6842	0.001	0.0017	0.0017	0.0011	0.0023	0.002	0.0026	0.1	0.0017	0.1	0.0999	P02
		MT0103	0.0037	0.6847	0.002	0.002	0.002	0.001	0.002	0.002	0.002	0.0982	0.002	0.0992	0.0991	P02
		MN0207	0.004	0.7191	0.0036	0.0125	0.0073	0.0161	0.052	0.0158	0.0851	0.0521	0.0077	0.0053	0.0192	P02
		MT0116	0.002	0.7314	0.0014	0.01	0.0062	0.0019	0.0044	0.0776	0.1517	0.0043	0.002	0.0024	0.0049	P02
		MN0203	0.0027	0.7689	0.0082	0.0766	0.0039	0.0209	0.0344	0.0023	0.0256	0.0087	0.0301	0.0074	0.0102	P02
		MT0108	0.001	0.7796	0.002	0.0021	0.002	0.0021	0.0029	0.0023	0.002	0.0671	0.0023	0.0671	0.0676	P02
		MT0109	0.002	0.814	0.0013	0.0039	0.0086	0.0029	0.0133	0.0047	0.086	0.0093	0.0081	0.0123	0.0333	P02
		MT0111	0.0115	0.8272	0.002	0.003	0.0031	0.0034	0.0032	0.0149	0.0023	0.0391	0.011	0.0397	0.0395	P02
		MT0110	0.0038	0.913	0.0078	0.0027	0.0082	0.0081	0.0042	0.0053	0.0206	0.0147	0.0029	0.0048	0.0038	P02
		MT0114	0.002	0.9344	0.005	0.0026	0.0082	0.0117	0.0029	0.0021	0.0114	0.0078	0.0049	0.0035	0.0033	P02
		MT0115	0.002	0.9555	0.0011	0.0047	0.0057	0.0049	0.0024	0.0089	0.002	0.0029	0.0028	0.0039	0.0035	P02
		MT0112	0.002	0.9691	0.0023	0.002	0.0023	0.0016	0.0022	0.002	0.0048	0.0037	0.002	0.0025	0.0032	P02
		MJJ0609	0.0011	0.0031	0.9101	0.0088	0.0037	0.0048	0.0058	0.0021	0.0022	0.0456	0.0056	0.0027	0.0048	P03
		MJJ0606	0.0011	0.0034	0.9441	0.007	0.0023	0.0022	0.0054	0.0039	0.0032	0.0026	0.0107	0.0117	0.0026	P03
		MJJ0604	0.01	0.0031	0.9467	0.004	0.0014	0.0052	0.0032	0.0072	0.002	0.0038	0.0073	0.0031	0.0028	P03
		MJJ0601	0.004	0.0039	0.9492	0.0047	0.0061	0.0053	0.0054	0.0011	0.0027	0.003	0.0022	0.0095	0.0033	P03
		MJJ0611	0.0215	0.002	0.9518	0.0021	0.0023	0.0021	0.0021	0.002	0.0011	0.003	0.0021	0.0055	0.0027	P03
		MJJ0610	0.001	0.0018	0.9743	0.0024	0.002	0.0021	0.0027	0.002	0.003	0.0014	0.002	0.0024	0.0032	P03
		MJJ0602	0.002	0.001	0.9765	0.002	0.002	0.002	0.002	0.0019	0.0019	0.002	0.002	0.0027	0.0019	P03
		MJJ0603	0.0019	0.0015	0.9823	0.001	0.0018	0.0018	0.002	0.001	0.0011	0.0011	0.001	0.0012	0.002	P03
		MJJ0607	0.0011	0.001	0.9842	0.001	0.0019	0.0011	0.002	0.001	0.0014	0.002	0.001	0.0011	0.0013	P03
		MJJ0605	0.0011	0.001	0.985	0.0011	0.0018	0.0011	0.0011	0.0011	0.001	0.002	0.0011	0.0019	0.0011	P03
		MJJ0608	0.0011	0.001	0.985	0.0011	0.0011	0.0011	0.002	0.001	0.0017	0.0011	0.001	0.0019	0.0011	P03
		JJM0402	0.002	0.0131	0.002	0.7407	0.0034	0.0302	0.017	0.0224	0.1403	0.004	0.0073	0.0038	0.0137	P04
		JJM0702	0.0018	0.0081	0.0059	0.7718	0.0066	0.0311	0.044	0.002	0.0021	0.0051	0.0085	0.1008	0.0121	P04
		MT1401	0.002	0.0441	0.0021	0.7921	0.0042	0.0021	0.0073	0.0026	0.0803	0.0065	0.0496	0.0037	0.0035	P04
		JJM0502	0.003	0.0031	0.002	0.7953	0.0064	0.1181	0.0364	0.006	0.0031	0.002	0.0036	0.0069	0.0138	P04
		JJM0203B	0.002	0.0744	0.006	0.8096	0.0028	0.0093	0.0121	0.0101	0.0032	0.0158	0.0216	0.0147	0.0184	P04
		MT1402	0.009	0.0275	0.0021	0.8126	0.007	0.0055	0.0054	0.0061	0.0825	0.0048	0.0256	0.0051	0.0068	P04
		JJM0101	0.004	0.037	0.0032	0.8398	0.0068	0.0048	0.0113	0.0064	0.0066	0.0158	0.006	0.0276	0.0305	P04
		JJM0206	0.018	0.0066	0.0101	0.8776	0.006	0.0036	0.0201	0.0337	0.0022	0.0062	0.004	0.0062	0.0058	P04
		MT1701	0.003	0.0035	0.0025	0.885	0.0037	0.0037	0.0067	0.0117	0.0028	0.0074	0.0287	0.0374	0.0042	P04
		JJM0205	0.0085	0.009	0.0026	0.9246	0.0014	0.0037	0.0171	0.0095	0.0021	0.01	0.0042	0.0032	0.0041	P04
		JJM0209	0.0021	0.0037	0.0033	0.9269	0.0048	0.0074	0.0042	0.0042	0.0024	0.0035	0.025	0.0024	0.0102	P04
		JJM0802	0.0012	0.003	0.0078	0.9439	0.0014	0.0126	0.0079	0.003	0.0029	0.0021	0.004	0.0046	0.0055	P04
		JJM0203A	0.003	0.0028	0.002	0.9446	0.0023	0.0039	0.0113	0.0148	0.0021	0.0021	0.005	0.0022	0.0037	P04
		JJM0207	0.0042	0.0021	0.003	0.9539	0.0037	0.0064	0.0043	0.0059	0.0021	0.003	0.0053	0.0022	0.0042	P04
		JJM0210	0.003	0.0027	0.002	0.9565	0.0034	0.0032	0.0042	0.0051	0.0022	0.0022	0.0086	0.0023	0.0048	P04
		JJM0208	0.0028	0.002	0.0021	0.9582	0.002	0.0033	0.0026	0.0088	0.002	0.0021	0.0093	0.0014	0.0031	P04
		JJM0202	0.003	0.0038	0.002	0.9618	0.0029	0.003	0.0032	0.004	0.0021	0.003	0.0042	0.0029	0.0039	P04
		MN2616	0.0105	0.0124	0.0189	0.0113	0.8836	0.0025	0.0147	0.0041	0.0026	0.0058	0.0122	0.0063	0.0154	P05
		MN2615	0.0042	0.0144	0.0059	0.004	0.9139	0.0076	0.0045	0.0061	0.006	0.0071	0.0102	0.0108	0.0056	P05
		MN2604	0.0415	0.0035	0.0038	0.0022	0.9195	0.0028	0.0056	0.001	0.0021	0.0021	0.0075	0.0049	0.0038	P05
		MN2611	0.002	0.0041	0.0061	0.0088	0.9233	0.0057	0.011	0.006	0.0024	0.0072	0.0044	0.007	0.0118	P05
		MN2603	0.001	0.0051	0.0012	0.0047	0.9314	0.0129	0.0123	0.0031	0.0039	0.0034	0.0041	0.0065	0.0106	P05
		MN2612	0.002	0.0023	0.002	0.0031	0.9559	0.004	0.0034	0.0014	0.0027	0.0021	0.0052	0.0027	0.0129	P05
		MN2610	0.001	0.0042	0.0017	0.0036	0.9567	0.0022	0.0051	0.0041	0.0059	0.0031	0.0032	0.0041	0.0054	P05
		MN2608	0.0039	0.0022	0.002	0.002	0.9614	0.002	0.0022	0.0021	0.0025	0.0021	0.0024	0.0025	0.0126	P05
		MN2614	0.0026	0.0028	0.0021	0.0023	0.9639	0.002	0.0038	0.0014	0.002	0.0023	0.0096	0.0023	0.0025	P05
		MN2613	0.0061	0.0024	0.0024	0.0021	0.9659	0.0021	0.0029	0.002	0.0022	0.0024	0.0024	0.0029	0.0043	P05
		MN2601	0.0013	0.0032	0.002	0.0031	0.9664	0.0027	0.0032	0.002	0.0028	0.002	0.0036	0.0026	0.005	P05
		MN2605	0.0026	0.0031	0.0014	0.0021	0.9691	0.002	0.0024	0.0023	0.0021	0.0024	0.0036	0.0022	0.0046	P05
		MN2602	0.0023	0.0021	0.0016	0.002	0.9725	0.002	0.0024	0.0011	0.001	0.0023	0.0023	0.006	0.0022	P05
		MN2609	0.002	0.0029	0.0023	0.0023	0.9736	0.002	0.0022	0.002	0.002	0.002	0.0023	0.0023	0.0022	P05
		MN2606	0.002	0.002	0.0021	0.002	0.9777	0.0015	0.002	0.0011	0.001	0.0022	0.002	0.0022	0.0021	P05
		JJM0911	0.0025	0.002	0.0023	0.0078	0.0032	0.618	0.0895	0.0023	0.0021	0.002	0.0635	0.1172	0.0874	P06
		JJM0910	0.006	0.006	0.003	0.0035	0.0037	0.7159	0.1026	0.0021	0.0027	0.0023	0.0041	0.0492	0.0987	P06
		JJM0912	0.002	0.0027	0.0033	0.0023	0.0027	0.7206	0.1033	0.002	0.002	0.0022	0.0048	0.0509	0.101	P06
		JJM0909	0.002	0.0023	0.0028	0.003	0.0029	0.721	0.1044	0.002	0.0023	0.002	0.005	0.0502	0.1003	P06
		JJM0401	0.0011	0.0276	0.0103	0.0116	0.0027	0.7539	0.0983	0.0328	0.0056	0.0099	0.0064	0.0139	0.0261	P06
		JJM0905	0.002	0.0042	0.0036	0.0044	0.0022	0.8265	0.0056	0.0039	0.13	0.009	0.002	0.0024	0.0039	P06
		JJM0906	0.0028	0.0035	0.0155	0.0068	0.0034	0.8649	0.0345	0.0047	0.0393	0.0072	0.002	0.0085	0.0072	P06
		JJM0908	0.0323	0.002	0.0067	0.005	0.0057	0.9189	0.0064	0.002	0.0022	0.0027	0.0052	0.0055	0.0052	P06
		JJM0904	0.0023	0.002	0.0048	0.0041	0.0212	0.9399	0.007	0.0013	0.003	0.0028	0.002	0.0025	0.007	P06
		JJM0902	0.002	0.0031	0.0031	0.0048	0.0021	0.9614	0.0039	0.0019	0.003	0.0045	0.0037	0.0045	0.0022	P06
		JJM0901	0.0011	0.002	0.003	0.0038	0.002	0.972	0.0022	0.0029	0.0011	0.002	0.0021	0.0028	0.0033	P06
		MT1702	0.0062	0.0278	0.0025	0.0112	0.0149	0.0057	0.2194	0.0075	0.0035	0.0137	0.5372	0.0139	0.1364	P07
		MT1704	0.005	0.003	0.0045	0.0585	0.0127	0.029	0.2609	0.0054	0.0116	0.0893	0.3438	0.1135	0.0627	P07
		MT2109	0.2103	0.02	0.0024	0.0464	0.0155	0.0159	0.3143	0.0042	0.0082	0.0191	0.274	0.0199	0.0499	P07
		MN2901	0.003	0.0088	0.0066	0.054	0.0363	0.2164	0.3368	0.0068	0.0028	0.0041	0.0396	0.0457	0.2389	P07
		JJM1001	0.0049	0.018	0.0042	0.2498	0.0408	0.0235	0.4269	0.006	0.0896	0.0045	0.0029	0.0073	0.1215	P07
		MN4105	0.0035	0.0036	0.0082	0.0083	0.1228	0.0078	0.4417	0.0059	0.0046	0.0027	0.0072	0.047	0.3366	P07
		MN4103	0.0059	0.0034	0.0123	0.0046	0.1436	0.0182	0.4565	0.0026	0.0045	0.003	0.0056	0.0511	0.2885	P07
		JJM1201	0.0195	0.0097	0.0321	0.0213	0.0424	0.0295	0.5133	0.0193	0.0041	0.0137	0.0878	0.1787	0.0284	P07
		MT1707	0.0581	0.0072	0.0468	0.2333	0.0101	0.0261	0.5317	0.0069	0.0089	0.007	0.0314	0.0089	0.0239	P07
		MN2401	0.008	0.0266	0.0091	0.0282	0.0865	0.0157	0.5776	0.0062	0.0026	0.0051	0.0839	0.0053	0.1454	P07
		JJM0701	0.003	0.0229	0.002	0.0795	0.0054	0.043	0.5832	0.0054	0.0201	0.0054	0.1738	0.0066	0.0495	P07
		MN0206	0.0015	0.2309	0.0021	0.0969	0.0022	0.0206	0.5853	0.0096	0.0057	0.0027	0.0229	0.0071	0.0125	P07
		JJM1301	0.0038	0.0055	0.0175	0.0266	0.0056	0.1715	0.5932	0.0034	0.0029	0.0021	0.1222	0.0321	0.0138	P07
		MN4102	0.002	0.0058	0.002	0.0044	0.0082	0.0054	0.6117	0.0048	0.0848	0.0024	0.0072	0.0271	0.234	P07
		MJJ0301	0.0019	0.0062	0.003	0.2031	0.005	0.0141	0.6134	0.0567	0.0055	0.0162	0.0142	0.005	0.0554	P07
		MN4104	0.001	0.0133	0.005	0.0081	0.0323	0.0053	0.6192	0.0033	0.0426	0.0037	0.0245	0.0077	0.2341	P07
		MN2402	0.0116	0.0085	0.0572	0.0111	0.0093	0.0149	0.6468	0.0115	0.0047	0.0061	0.004	0.016	0.1981	P07
		JJM0204	0.0047	0.0075	0.0029	0.0599	0.0023	0.0441	0.6509	0.0063	0.0156	0.0614	0.0252	0.003	0.1161	P07
		MJJ1101	0.002	0.0032	0.0036	0.0614	0.0033	0.0197	0.7112	0.0029	0.0106	0.014	0.0088	0.0067	0.1525	P07
		MN4106	0.0018	0.0051	0.006	0.0032	0.0239	0.0043	0.7117	0.0059	0.0051	0.005	0.0027	0.007	0.2182	P07
		MN4101	0.003	0.004	0.0306	0.0038	0.0134	0.0063	0.719	0.0021	0.0051	0.0082	0.004	0.0099	0.1905	P07
		JJM1204	0.004	0.0128	0.0043	0.013	0.0067	0.0497	0.7394	0.0033	0.0019	0.0053	0.1159	0.0033	0.0407	P07
		MT2603	0.0349	0.0039	0.0092	0.024	0.0033	0.0431	0.7395	0.0115	0.012	0.0189	0.005	0.0082	0.0862	P07
		JJM0903	0.0088	0.0021	0.0031	0.0655	0.0072	0.0666	0.7803	0.0083	0.0052	0.0032	0.0218	0.0035	0.0247	P07
		JJM1203	0.0047	0.0036	0.0234	0.0049	0.012	0.0578	0.7903	0.0031	0.0031	0.0036	0.0123	0.044	0.0369	P07
		JJM0601	0.0047	0.0078	0.0103	0.0834	0.0059	0.0461	0.8075	0.0064	0.0044	0.0055	0.0031	0.0077	0.0075	P07
		JJM0603	0.0123	0.006	0.0052	0.0618	0.0072	0.0503	0.8126	0.0031	0.0049	0.0106	0.002	0.0088	0.0149	P07
		JJM0602	0.005	0.0045	0.0025	0.0819	0.0055	0.0455	0.8143	0.0137	0.002	0.0034	0.0066	0.0051	0.0097	P07
		JJM0501	0.0052	0.0072	0.0032	0.092	0.0031	0.0407	0.8147	0.0049	0.0039	0.0036	0.0061	0.0054	0.0102	P07
		JJM0604	0.0024	0.006	0.0042	0.0578	0.0035	0.0517	0.8225	0.0069	0.0087	0.0079	0.0054	0.0108	0.012	P07
		JJM0503	0.0043	0.0036	0.0011	0.0741	0.0039	0.0509	0.8428	0.0037	0.002	0.0029	0.0028	0.0057	0.0025	P07
		JJM0504	0.002	0.0028	0.002	0.0732	0.003	0.0509	0.846	0.0036	0.0038	0.0024	0.0035	0.0041	0.0025	P07
		JJM1202	0.0028	0.002	0.0031	0.0032	0.0294	0.0504	0.8495	0.002	0.002	0.0022	0.0026	0.0071	0.0434	P07
		MJJ0101	0.0437	0.0083	0.0285	0.0065	0.0058	0.0046	0.0072	0.8399	0.0099	0.0037	0.0089	0.0264	0.0066	P08
		MJJ0104	0.0026	0.0086	0.002	0.0251	0.0211	0.0074	0.0261	0.8792	0.0026	0.011	0.004	0.0026	0.0077	P08
		MJJ0102	0.002	0.0044	0.003	0.0199	0.003	0.0062	0.0046	0.9344	0.0032	0.0056	0.0022	0.0057	0.0055	P08
		MJJ0116	0.0021	0.01	0.0011	0.0051	0.0022	0.0021	0.0029	0.9479	0.0021	0.0036	0.011	0.0046	0.0055	P08
		MJJ0105	0.002	0.0033	0.002	0.004	0.0045	0.0021	0.0039	0.958	0.0082	0.002	0.004	0.0028	0.003	P08
		MJJ0113	0.0033	0.0021	0.0059	0.0035	0.0027	0.0024	0.0047	0.9599	0.0023	0.004	0.0026	0.0023	0.0046	P08
		MJJ0112	0.0024	0.0024	0.001	0.0033	0.0024	0.0044	0.0052	0.9614	0.0025	0.0021	0.0041	0.0025	0.0066	P08
		MJJ0108	0.0031	0.0038	0.002	0.002	0.003	0.002	0.0029	0.9675	0.002	0.0031	0.0021	0.0032	0.0031	P08
		MJJ0111	0.0025	0.0036	0.002	0.0031	0.0031	0.0021	0.0022	0.9678	0.003	0.0038	0.0021	0.0029	0.0021	P08
		MJJ0117	0.002	0.0021	0.002	0.0042	0.0014	0.0013	0.0031	0.9723	0.0021	0.0019	0.0027	0.0026	0.002	P08
		MJJ0109	0.0028	0.002	0.001	0.002	0.002	0.002	0.002	0.9735	0.0039	0.002	0.0019	0.002	0.0026	P08
		MJJ0103	0.002	0.0023	0.0021	0.0021	0.0028	0.002	0.0021	0.9745	0.0022	0.0029	0.002	0.0012	0.002	P08
		MJJ0106	0.0011	0.0023	0.001	0.003	0.0033	0.002	0.0021	0.9746	0.0038	0.0019	0.0021	0.0011	0.0019	P08
		MJJ0114	0.0024	0.002	0.002	0.0022	0.001	0.0019	0.002	0.9778	0.0014	0.0011	0.002	0.0019	0.002	P08
		MJJ0115	0.001	0.0014	0.002	0.0021	0.001	0.0011	0.0019	0.9836	0.0011	0.001	0.0011	0.0019	0.0011	P08
		MJJ0107	0.0021	0.0012	0.001	0.0011	0.001	0.001	0.0012	0.9863	0.0011	0.001	0.0011	0.001	0.0011	P08
		MN0305	0.0019	0.0636	0.002	0.0023	0.0013	0.002	0.002	0.0452	0.868	0.0033	0.002	0.0026	0.0037	P09
		MN0309	0.002	0.003	0.0212	0.0039	0.0042	0.0066	0.0059	0.0428	0.8883	0.0047	0.0058	0.0073	0.0041	P09
		MN0304	0.001	0.0061	0.0042	0.0058	0.005	0.0029	0.0049	0.0492	0.9086	0.0037	0.0031	0.0028	0.003	P09
		MN0301	0.001	0.0042	0.002	0.0078	0.0021	0.003	0.0042	0.0544	0.909	0.0029	0.0034	0.003	0.0027	P09
		MN0307	0.001	0.002	0.0021	0.0032	0.002	0.0028	0.004	0.0526	0.9192	0.002	0.003	0.003	0.0032	P09
		MN0310	0.0021	0.0021	0.0047	0.002	0.002	0.0021	0.0021	0.0488	0.9219	0.0054	0.0021	0.0023	0.0025	P09
		MN0311	0.002	0.0021	0.0042	0.002	0.0022	0.002	0.0021	0.0492	0.925	0.0021	0.0021	0.0027	0.0021	P09
		MN0306	0.0023	0.003	0.002	0.002	0.002	0.0011	0.0021	0.0505	0.9275	0.0023	0.002	0.0014	0.0017	P09
		MN0312	0.001	0.0021	0.0011	0.0021	0.002	0.0016	0.0021	0.0487	0.9303	0.0025	0.002	0.0021	0.0022	P09
		MN0308	0.0011	0.0014	0.0021	0.002	0.001	0.0013	0.0021	0.051	0.9314	0.002	0.0011	0.0019	0.0019	P09
		MN0303	0.001	0.0013	0.001	0.002	0.002	0.0018	0.0019	0.0495	0.9321	0.002	0.002	0.0012	0.002	P09
		MN0302	0.001	0.0021	0.002	0.0011	0.0011	0.0011	0.0017	0.0506	0.9332	0.002	0.0018	0.0013	0.0013	P09
		MJJ1003	0.0021	0.0085	0.0078	0.0053	0.0062	0.0524	0.013	0.0045	0.0051	0.7266	0.1256	0.0359	0.0073	P10
		MJJ1001	0.0045	0.0034	0.0089	0.0092	0.0085	0.0495	0.0526	0.0075	0.0107	0.7709	0.0041	0.0565	0.0136	P10
		MJJ1004	0.002	0.0021	0.002	0.0046	0.0021	0.0472	0.0051	0.0182	0.0428	0.8263	0.0043	0.0408	0.0023	P10
		MJJ1002	0.001	0.0063	0.0031	0.0021	0.0031	0.0492	0.0042	0.0013	0.0026	0.8662	0.002	0.0551	0.0039	P10
		MJJ0901	0.002	0.0028	0.003	0.002	0.0025	0.0505	0.0032	0.0026	0.0019	0.8742	0.002	0.0508	0.0021	P10
		MJJ0902	0.0022	0.0021	0.0021	0.0021	0.0022	0.0494	0.0021	0.002	0.0031	0.8767	0.0021	0.0522	0.002	P10
		MJJ1005	0.0011	0.0044	0.0011	0.0046	0.0021	0.0492	0.0033	0.0022	0.0023	0.8779	0.0021	0.0484	0.0015	P10
		MT1703	0.0142	0.0037	0.0062	0.0328	0.0157	0.0035	0.055	0.003	0.0035	0.0085	0.7744	0.0489	0.0305	P11
		MT3509	0.001	0.0089	0.002	0.0058	0.0033	0.0065	0.0519	0.0011	0.0047	0.0865	0.8052	0.0047	0.0185	P11
		MT1706	0.026	0.0034	0.0021	0.0353	0.0049	0.0032	0.0396	0.0051	0.0045	0.011	0.8388	0.0075	0.0185	P11
		MT3510	0.0011	0.0084	0.0052	0.0309	0.0066	0.004	0.0077	0.0051	0.0031	0.0079	0.8825	0.033	0.0045	P11
		MT3511	0.0162	0.0029	0.0032	0.0312	0.0022	0.0069	0.0065	0.0047	0.0045	0.002	0.9099	0.0062	0.0033	P11
		MT3505	0.0112	0.0051	0.016	0.0054	0.0023	0.0033	0.0103	0.003	0.003	0.0047	0.9284	0.0023	0.0048	P11
		MT3504	0.002	0.0038	0.0093	0.0066	0.0029	0.0037	0.0041	0.003	0.0011	0.0023	0.9307	0.0265	0.0043	P11
		MT1705	0.0051	0.0075	0.0011	0.0053	0.0103	0.0021	0.007	0.0042	0.002	0.0047	0.9388	0.0061	0.006	P11
		MT3507	0.0034	0.0059	0.0044	0.0073	0.0032	0.0041	0.003	0.0029	0.002	0.0074	0.9447	0.0076	0.0037	P11
		MT3512	0.002	0.002	0.0048	0.0021	0.0228	0.0021	0.0037	0.0011	0.0022	0.002	0.9452	0.0055	0.0047	P11
		MT3508	0.0058	0.0038	0.0031	0.0075	0.0028	0.002	0.0057	0.0029	0.002	0.0032	0.9504	0.0074	0.003	P11
		MT3513	0.002	0.0046	0.0049	0.006	0.0031	0.0032	0.0051	0.002	0.0029	0.0078	0.9504	0.0048	0.0029	P11
		MT3501	0.002	0.0033	0.002	0.0059	0.0028	0.0029	0.0063	0.0048	0.0027	0.0023	0.9513	0.0096	0.0039	P11
		MT3506	0.0026	0.002	0.0042	0.0061	0.0025	0.0031	0.0045	0.0069	0.003	0.002	0.9552	0.0054	0.0027	P11
		MT3503	0.0077	0.004	0.002	0.003	0.002	0.0029	0.0027	0.003	0.002	0.002	0.9636	0.0028	0.0021	P11
		MT3502	0.0058	0.002	0.002	0.002	0.002	0.002	0.002	0.002	0.001	0.0017	0.9742	0.002	0.0014	P11
		MT1302	0.0067	0.0029	0.0512	0.0057	0.0967	0.0033	0.0059	0.0049	0.0021	0.0031	0.0047	0.808	0.0047	P12
		MT1304	0.0021	0.0034	0.0538	0.0026	0.0979	0.0023	0.0052	0.0012	0.0017	0.0027	0.0025	0.8146	0.0104	P12
		MT1301	0.0013	0.0047	0.0509	0.0026	0.1005	0.002	0.0027	0.002	0.0018	0.0054	0.0023	0.8212	0.0029	P12
		MT1306	0.003	0.0021	0.0505	0.0022	0.0981	0.0024	0.0024	0.0019	0.0021	0.0022	0.0032	0.8269	0.0028	P12
		MT1307	0.0022	0.0018	0.0506	0.002	0.0983	0.002	0.0022	0.0022	0.0035	0.0022	0.002	0.8287	0.0021	P12
		MT1308	0.0022	0.0018	0.0511	0.0025	0.0976	0.0022	0.0031	0.0021	0.0021	0.0022	0.0024	0.8289	0.0015	P12
		MT1305	0.0013	0.0012	0.0496	0.0019	0.0983	0.0013	0.0024	0.0013	0.001	0.0021	0.0024	0.8359	0.0015	P12
		MT1303	0.0013	0.0011	0.0503	0.0014	0.0981	0.0014	0.0017	0.0012	0.0013	0.0012	0.0014	0.8377	0.002	P12
		MN3203	0.0072	0.1371	0.0099	0.0311	0.3322	0.0095	0.0364	0.0073	0.0333	0.0183	0.0151	0.0534	0.309	P13
		MN4107	0.0314	0.0026	0.0077	0.0091	0.2445	0.0122	0.2873	0.0038	0.0093	0.0021	0.0103	0.0438	0.3362	P13
		MN3204	0.0054	0.0125	0.0138	0.056	0.1582	0.0278	0.0971	0.0277	0.0297	0.0154	0.1187	0.0395	0.3982	P13
		MN2902	0.0033	0.0128	0.0335	0.0108	0.228	0.0757	0.0495	0.0068	0.0517	0.0098	0.0046	0.0849	0.4285	P13
		MN3201	0.0028	0.0055	0.0045	0.013	0.2905	0.0172	0.0156	0.0048	0.0428	0.0029	0.0112	0.098	0.4915	P13
		MN3205	0.005	0.0052	0.0038	0.0066	0.2349	0.0029	0.0056	0.0058	0.1718	0.0037	0.0038	0.0411	0.5098	P13
		MN3202	0.0011	0.0033	0.0024	0.05	0.173	0.0064	0.043	0.0177	0.0388	0.0022	0.0994	0.0422	0.5207	P13
		MN3213	0.0023	0.0021	0.002	0.0088	0.2766	0.0144	0.0075	0.0148	0.0526	0.0015	0.003	0.0489	0.5655	P13
		MN3207	0.002	0.0028	0.0029	0.0053	0.2916	0.0031	0.0043	0.0034	0.0502	0.0022	0.003	0.0511	0.5783	P13
		MN3206	0.0031	0.0028	0.0011	0.003	0.2879	0.004	0.003	0.003	0.0497	0.0016	0.0023	0.0514	0.5873	P13
		MN3215	0.001	0.0012	0.0012	0.0023	0.2956	0.0021	0.002	0.0023	0.0507	0.0019	0.0018	0.0503	0.5873	P13
		MN3209	0.002	0.002	0.0034	0.002	0.2912	0.0026	0.0023	0.002	0.0504	0.0025	0.002	0.0498	0.5876	P13
		MN3212	0.0026	0.0022	0.0023	0.002	0.2924	0.0023	0.0022	0.0023	0.0503	0.0023	0.002	0.0492	0.5877	P13
		MN3210	0.001	0.0017	0.001	0.002	0.2974	0.002	0.002	0.0019	0.0499	0.0019	0.001	0.0503	0.5878	P13
		MN3208	0.0023	0.0021	0.0013	0.0019	0.2907	0.0017	0.0023	0.0041	0.0502	0.0029	0.0013	0.0504	0.5885	P13
		MN3211	0.0013	0.0013	0.0013	0.0026	0.2908	0.0032	0.0021	0.0022	0.0503	0.0013	0.0023	0.0511	0.5901	P13
		MN3214	0.001	0.0013	0.002	0.0013	0.2945	0.0021	0.002	0.0013	0.0504	0.0019	0.001	0.0506	0.5904	P13
		MT2601	0.0238	0.1228	0.0021	0.3169	0.0229	0.0069	0.3229	0.0071	0.115	0.0065	0.0179	0.0059	0.0295	P14
		MN0202	0.002	0.1234	0.0033	0.3822	0.0066	0.0061	0.3967	0.0103	0.0059	0.0059	0.0072	0.0091	0.041	P14
		MN1202	0.002	0.0089	0.0059	0.4079	0.0026	0.0112	0.1151	0.0164	0.0032	0.2122	0.1371	0.0314	0.0462	P14
		MN1201	0.002	0.0055	0.0929	0.4336	0.0304	0.0128	0.1883	0.0237	0.0065	0.0183	0.0666	0.055	0.0642	P14
		JJM0801	0.003	0.0152	0.0302	0.4344	0.0061	0.0319	0.368	0.0088	0.0086	0.0117	0.0045	0.0592	0.0182	P14
		JJM0102	0.0048	0.1811	0.0182	0.4773	0.0256	0.031	0.1359	0.0068	0.0096	0.0157	0.0363	0.0217	0.0358	P14
		MJJ0702	0.0038	0.0363	0.0021	0.4781	0.0042	0.0081	0.0105	0.2802	0.0134	0.0169	0.107	0.0213	0.0179	P14
		JJM1002	0.002	0.0143	0.0052	0.5255	0.0024	0.0242	0.2891	0.007	0.0097	0.0652	0.0061	0.0076	0.0419	P14
		MJJ0703	0.0086	0.165	0.0305	0.0524	0.0258	0.0041	0.137	0.2666	0.06	0.0034	0.0279	0.0375	0.1813	P15
		MJJ0701	0.0253	0.0761	0.1301	0.061	0.1497	0.0196	0.0227	0.3341	0.0725	0.0515	0.0158	0.0075	0.0339	P15
		MN0205	0.002	0.5798	0.0022	0.0033	0.0036	0.0028	0.0052	0.0216	0.345	0.0124	0.0037	0.0088	0.0094	P16
		MT1502	0.0191	0.378	0.0033	0.0125	0.0057	0.0259	0.0136	0.0609	0.4268	0.0027	0.0393	0.0047	0.0073	P16
		MT1503	0.008	0.265	0.0024	0.1298	0.0025	0.0159	0.0457	0.0478	0.4398	0.0046	0.0166	0.0179	0.0039	P16
		MN0204	0.002	0.4552	0.002	0.0048	0.002	0.0051	0.0092	0.0434	0.4411	0.0187	0.01	0.0031	0.0033	P16
		MT1501	0.002	0.1993	0.002	0.0109	0.0017	0.0087	0.0133	0.2374	0.5087	0.0051	0.003	0.0029	0.0048	P16
		MN0201	0.002	0.0971	0.0104	0.0132	0.1183	0.0127	0.0568	0.0416	0.5392	0.0058	0.0062	0.0241	0.0726	P16

## Sheet: Sup Table 6
		Supplementary Table 6: Kinship distance matrix. Pairwise relatedness was calculated in Kingroup with the Kinship method, based on 18 neutral microsatelitte loci.
		Mouse ID	JJM0101	JJM0102	JJM0202	JJM0203A	JJM0203B	JJM0204	JJM0205	JJM0206	JJM0207	JJM0208	JJM0209	JJM0210	JJM0401	JJM0402	JJM0501	JJM0502	JJM0503	JJM0504	JJM0601	JJM0602	JJM0603	JJM0604	JJM0701	JJM0702	JJM0801	JJM0802	JJM0901	JJM0902	JJM0903	JJM0904	JJM0905	JJM0906	JJM0908	JJM0909	JJM0910	JJM0911	JJM0912	JJM1001	JJM1002	JJM1201	JJM1202	JJM1203	JJM1204	JJM1301	MJJ0101	MJJ0102	MJJ0103
		JJM0101
		JJM0102	0.2484
		JJM0202	0.2128	0.0665
		JJM0203A	0.091	0.0001	0.0787
		JJM0203B	0.168	-0.0172	0.146	0.1304
		JJM0204	0.0425	-0.0953	-0.0957	0.2277	0.1557
		JJM0205	-0.0555	-0.0212	-0.1414	0.3792	-0.063	0.0155
		JJM0206	0.2163	0.0771	0.288	0.1419	0.0543	-0.0486	-0.0703
		JJM0207	0.079	0.0663	0.5152	0.1383	0.1742	0.0475	-0.1239	0.3654
		JJM0208	0.0714	-0.002	0.2328	0.2921	0.121	0.0397	0.0354	0.2018	0.4488
		JJM0209	0.1162	0.1546	0.1645	0.202	0.2228	0.1115	-0.0913	0.1695	0.5414	0.5377
		JJM0210	0.1881	0.0701	0.4538	0.2352	0.2655	0.0685	-0.0303	0.3069	0.603	0.4743	0.5528
		JJM0401	0.02	-0.2047	-0.0167	-0.0086	-0.1444	-0.0582	-0.1032	0.0527	0.096	-0.1346	-0.0556	-0.0192
		JJM0402	0.1438	-0.0664	0.1251	-0.1362	-0.1428	-0.0808	0.1208	0.0699	0.1083	-0.0656	0.0453	0.0978	0.0229
		JJM0501	0.0062	0.0862	-0.0693	0.094	-0.078	0.0168	0.1311	0.0785	0.0424	0.0057	0.0523	0.0723	0.0585	0.0443
		JJM0502	-0.2453	-0.0534	-0.0475	0.1055	-0.1248	-0.1006	0.1389	-0.2069	-0.135	-0.1422	-0.1758	-0.1103	-0.0263	-0.1416	-0.1624
		JJM0503	-0.0826	0.0222	-0.0806	0.0695	-0.1819	-0.0616	0.2353	-0.0065	0.0431	-0.014	-0.0295	0.0443	0.119	-0.0373	0.5294	-0.073
		JJM0504	-0.0463	0.027	-0.0792	-0.0074	-0.1193	0.0311	0.1361	-0.0943	-0.0649	-0.0759	0.0034	0.0495	-0.0441	-0.0043	0.3546	-0.1195	0.7383
		JJM0601	0.1036	0.0698	0.0204	0.2535	0.0466	0.0683	0.0325	0.1935	0.0693	0.0269	0.0389	0.1292	-0.0734	-0.0013	0.2781	-0.1838	0.3536	0.3355
		JJM0602	0.0008	-0.0323	-0.0384	0.3443	-0.0805	0.1076	0.0392	-0.0242	0.1579	0.0007	0.11	0.101	0.0233	0.0066	0.2842	-0.0939	0.2668	0.1208	0.1653
		JJM0603	0.1165	0.0464	-0.0668	0.1482	-0.1425	0.0164	0.0431	0.1079	0.0431	0.0056	-0.0125	0.0698	0.1453	0.0111	0.2198	-0.222	0.3308	0.1873	0.568	0.2419
		JJM0604	0.1117	-0.0325	-0.0051	0.1732	0.0207	0.1074	-0.0174	-0.1203	0.1522	0.0006	-0.0172	0.1008	0.1712	-0.0576	0.1818	-0.1519	0.2667	0.1521	0.2319	0.2714	0.5715
		JJM0701	0.0017	0.2351	0.2035	0.1496	0.1271	0.1447	-0.1043	0.141	0.1218	0.0016	0.1143	0.031	-0.0667	-0.1578	0.0832	0.0011	0.1498	0.0606	0.0681	0.2813	0.0464	0.1101
		JJM0702	0.1268	0.1301	0.0434	0.1559	0.0027	-0.0051	0.0796	0.0855	0.0902	0.0843	0.1543	0.1865	0.0949	0.1475	0.1275	-0.1636	0.1264	0.0716	0.0794	0.152	0.091	0.0867	0.1241
		JJM0801	-0.0479	0.0991	0.12	0.0112	-0.0624	0.0502	0.0082	-0.0585	0.1941	-0.0858	0.0001	0.1472	-0.0746	-0.0935	-0.0097	-0.0461	0.092	0.0773	0.2479	0.0373	0.1833	0.1643	-0.0417	0.1508
		JJM0802	0.186	0.0126	0.2923	0.2013	-0.0049	-0.012	0.2627	-0.0161	0.1099	0.2067	-0.0399	0.2769	-0.0851	0.2293	0.1167	0.0462	0.1168	0.0327	0.07	0.0455	0.0181	0.1408	0.1134	0.1848	0.1042
		JJM0901	-0.0774	0.0377	0.0252	-0.058	-0.1182	-0.0873	0.0081	-0.0276	-0.0118	-0.0375	0.0433	-0.0107	0.3468	0.164	-0.0947	0.0417	-0.0727	-0.1026	-0.1727	-0.0634	-0.0584	-0.0635	-0.0991	0.0837	-0.1329	0.0104
		JJM0902	-0.0341	0.0052	-0.004	-0.1635	-0.0118	0.074	-0.0711	-0.0537	0.1059	0.068	0.0765	0.0288	0.3105	-0.0239	0.0118	-0.037	0.0816	0.0569	-0.1624	-0.0891	-0.0522	0.0389	0.0742	-0.0415	0.1026	0.1372	0.4215
		JJM0903	-0.024	0.0933	-0.0617	0.0704	-0.0704	-0.0742	0.0787	0.0847	0.1313	0.0482	0.0587	0.0056	0.0342	0.0508	0.1632	-0.094	0.1583	0.0703	0.0442	0.1876	0.0904	0.1198	0.0198	-0.0664	-0.0375	-0.0398	0.0488	0.1493
		JJM0904	-0.0447	0.1196	-0.0102	-0.0928	-0.0916	0.145	-0.0826	-0.1336	0.0661	-0.0414	0.1134	0.0652	0.0838	0.0025	-0.1396	0.0867	-0.0785	-0.0769	-0.1145	-0.069	-0.0282	0.0021	0.077	-0.0867	0.138	0.0101	0.4277	0.3467	-0.1311
		JJM0905	-0.1022	0.059	-0.0271	-0.076	-0.1786	0.059	0.082	-0.0126	0.0414	-0.0583	-0.0723	0.0072	0.1917	0.1551	0.0259	0.0135	0.0358	-0.0255	0.0117	-0.0497	0.0251	-0.0149	-0.0144	-0.0674	-0.1799	0.1278	0.4732	0.527	0.2121	0.3193
		JJM0906	-0.0485	0.033	-0.1196	-0.2128	-0.0937	0.0366	-0.1138	-0.101	-0.111	-0.0811	-0.1262	-0.1682	0.0466	0.0646	-0.069	-0.1004	-0.1761	-0.0465	-0.0461	-0.0026	0.0023	0.0319	-0.0734	-0.0888	-0.0911	-0.0279	0.4448	0.3989	0.0449	0.3281	0.4507
		JJM0908	0.0451	0.0886	-0.0013	-0.0847	-0.118	0.0165	0.015	-0.0219	0.0808	-0.032	0.087	-0.0417	0.1222	0.0791	-0.093	-0.0085	0.0274	-0.0347	-0.1403	-0.0597	-0.0544	-0.0952	0.0122	-0.0079	-0.1541	-0.0155	0.4682	0.3863	0.1683	0.3887	0.3631	0.1863
		JJM0909	-0.0251	0.02	-0.0287	-0.048	0.0735	0.0258	-0.2212	-0.1184	0.0447	-0.0232	0.0981	0.0467	0.1654	-0.1199	-0.0111	-0.0397	-0.1628	-0.0953	-0.1348	-0.1609	-0.0467	-0.016	0.0597	0.0724	-0.1235	-0.0418	0.0896	0.0205	-0.0777	0.1349	-0.0406	-0.0269	0.0263
		JJM0910	-0.0592	-0.1236	0.0654	0.0086	0.1212	0.0779	-0.2223	-0.1048	0.0389	0.0405	0.0506	0.035	0.2784	-0.1061	-0.1082	-0.1159	-0.0864	-0.0852	-0.025	-0.1713	0.0179	0.1368	-0.0488	0.0276	-0.0567	-0.0097	0.1341	0.1035	-0.0696	0.0431	-0.0382	-0.1229	0.0181	0.5303
		JJM0911	0.0516	0.0549	-0.1126	-0.1176	-0.1208	-0.0331	-0.1348	-0.1556	-0.0808	-0.0786	0.0284	-0.0887	-0.0471	0.021	-0.0051	-0.0785	-0.0217	0.0102	-0.1093	-0.1315	-0.0962	-0.1011	0.0858	0.0652	0.0269	0.0864	-0.1045	-0.0379	-0.1546	0.0839	-0.0617	0.0454	-0.0061	0.4678	-0.0302
		JJM0912	0.0049	0.0086	-0.1347	-0.0231	0.0918	0.079	-0.1549	-0.1162	-0.0197	-0.0298	0.0815	-0.0387	0.056	-0.0218	-0.0527	-0.1529	-0.0047	0.0613	0.0353	-0.1548	0.0148	0.043	0.0113	0.0576	0.0447	0.0171	0.0399	0.0105	-0.1129	0.1126	-0.0805	0.0013	-0.0204	0.5664	0.5392	0.5124
		JJM1001	0.1307	0.17	-0.0184	-0.0374	-0.0594	0.0614	-0.0562	0.1518	-0.1001	-0.0808	-0.0921	-0.0213	-0.0182	-0.0379	0.1311	-0.0484	-0.0804	-0.0482	-0.0479	-0.0395	0.0947	0.1553	0.1278	0.008	0.046	-0.0307	-0.0104	-0.0375	-0.1948	0.1274	-0.0629	0.119	-0.1074	-0.0656	-0.0899	-0.0214	-0.0357
		JJM1002	0.26	0.0689	0.0528	0.0216	0.1864	0.1674	-0.1163	0.03	0.0507	0.0605	0.0702	0.0552	0.0444	-0.0717	0.1068	-0.1577	-0.0514	-0.0163	-0.0139	0.1681	0.1032	0.1333	0.0672	0.0107	0.0412	0.036	-0.0784	0.0627	-0.1349	0.0642	-0.1751	0.1297	-0.0756	0.0464	0.0352	0.0431	0.1368	0.3546
		JJM1201	0.1096	0.1499	0.1271	0.1145	0.1201	0.0737	-0.1325	0.1019	0.2748	0.102	0.14	0.1709	-0.0676	-0.0598	-0.025	-0.1744	0.051	-0.0069	0.063	0.1039	0.075	0.2033	0.0395	0.1175	0.0017	-0.0203	-0.0991	-0.0272	0.05	-0.1431	0.0179	-0.0049	-0.0977	-0.1274	-0.0811	-0.1645	-0.0582	-0.1394	-0.0771
		JJM1202	-0.0097	-0.0065	-0.0138	-0.107	0.0959	0.0012	-0.1982	-0.0581	0.1457	-0.0092	0.0867	0.0455	-0.0401	-0.0313	-0.0292	-0.1982	-0.0427	-0.0132	0.0179	0.0822	0.2288	0.2255	-0.0623	0.0377	0.1086	-0.0526	-0.0068	0.1084	-0.023	-0.0693	-0.0828	0.1368	-0.0613	0.0383	0.1647	-0.1239	0.0566	-0.0718	-0.0143	0.2241
		JJM1203	-0.0597	0.0145	-0.1239	0.065	-0.0678	0.0203	-0.0088	-0.1066	-0.0174	-0.1548	-0.0076	-0.0654	-0.1119	0.046	0.053	-0.1018	0.03	0.0343	-0.0244	0.1742	0.1779	0.1106	-0.0161	0.061	0.0182	-0.1615	0.044	-0.0152	-0.1028	0.0119	-0.038	-0.0591	0.1553	-0.0398	-0.0376	-0.0592	0.0189	0.0023	-0.0618	0.2043	0.3638
		JJM1204	-0.1231	0.036	0.14	0.0027	0.163	0.0112	-0.1133	-0.1026	0.1871	-0.0572	0.1231	0.1778	-0.1077	-0.0762	-0.1347	0.017	-0.1386	-0.0303	-0.0577	0.0349	-0.1026	0.0064	0.0074	-0.1767	0.0991	-0.0147	-0.0818	0.0069	0.0166	-0.0273	-0.0711	-0.1485	-0.1397	-0.0431	0.0394	-0.2191	-0.0752	-0.1168	-0.0035	0.1752	0.2982	0.2059
		JJM1301	-0.0683	0.2431	-0.1198	-0.0086	-0.1267	0.0482	0.1124	-0.0554	-0.0276	-0.0647	0.0752	0.0098	-0.1102	-0.0062	-0.0294	0.0379	0.1037	0.1584	0.0389	0.0967	0.1	0.0966	0.1792	0.1839	0.1427	-0.0756	0.1201	-0.0058	0.0811	0.2352	0.0842	0.1194	0.1047	0.0308	-0.171	0.1757	0.1507	0.0593	-0.0161	0.0951	-0.0595	0.1257	-0.1421
		MJJ0101	0.0597	-0.1531	0.0158	0.0758	-0.058	-0.0936	0.0005	0.1843	-0.0671	0.0556	-0.1218	0.0505	0.0702	-0.1622	-0.0345	-0.1011	0.0408	0.0147	-0.0138	-0.1354	-0.001	0.0591	-0.0721	-0.0547	0.0414	0.0018	-0.1067	0.0894	-0.0275	-0.1502	-0.0956	-0.1166	-0.0367	-0.1705	-0.0583	-0.1102	-0.099	-0.0505	0.0162	-0.0404	-0.2114	0.0035	-0.1713	-0.1175
		MJJ0102	0.1205	-0.1688	0.1649	0.1743	-0.0512	0.0586	0.0785	0.1982	0.197	0.0519	-0.053	0.1425	0.0658	0.1113	-0.0299	-0.0026	0.0113	-0.0696	0.0187	0.1144	0.0887	0.0848	-0.1855	0.039	0.0306	0.174	-0.0068	-0.0889	-0.0536	-0.1972	-0.0541	-0.1042	-0.0317	-0.1843	-0.0521	-0.1546	-0.0593	-0.0736	0.1084	0.1422	-0.0118	-0.0238	0.0233	-0.0607	0.2754
		MJJ0103	0.0641	-0.0875	-0.0184	0.1988	-0.0269	0.0333	0.0003	0.163	0.1886	0.2042	0.1025	0.092	0.0743	-0.0392	0.0343	-0.1019	0.0113	-0.0502	0.02	0.0978	-0.0358	0.0283	-0.0775	-0.0244	-0.1808	0.0017	-0.0796	-0.0388	0.0769	-0.2366	-0.0294	-0.1253	-0.1139	-0.1456	-0.0623	-0.1813	-0.1061	-0.1902	0.0172	0.1653	-0.1048	-0.0628	-0.093	-0.0972	0.3888	0.4461
		MJJ0104	-0.0125	-0.0861	0.088	0.2293	-0.0257	0.0677	0.0014	0.164	0.3159	0.2051	0.0704	0.0931	0.1062	0.0289	0.0712	-0.0436	0.0443	-0.0817	-0.0487	0.2376	-0.0001	0.0988	0.0315	-0.0232	-0.1285	0.0694	-0.113	-0.0711	0.078	-0.2725	-0.0281	-0.0876	-0.1496	-0.1441	-0.029	-0.1481	-0.0702	-0.0869	0.1275	0.201	0.0156	0.0047	0.0557	-0.1764	0.3216	0.5697	0.5997
		MJJ0105	0.1155	0.1191	0.1336	0.1496	-0.0194	-0.0265	-0.0831	0.2439	0.1695	0.1068	0.1471	0.1425	0.0833	-0.0325	0.1172	0.0359	0.1171	0.0909	0.1367	0.1443	0.0067	0.0728	0.2242	0.0881	-0.024	0.0095	-0.0736	-0.0664	-0.0587	-0.1578	-0.0973	-0.0831	-0.1468	-0.0624	-0.1554	-0.0148	-0.1009	0.0222	0.1386	0.178	-0.1309	-0.1931	-0.1488	0.0982	0.163	0.338	0.3626
		MJJ0106	0.1092	-0.1508	0.0344	0.192	0.0275	0.048	-0.0083	0.1603	0.1815	0.1024	0.0216	0.1317	0.1099	-0.0146	0.0192	-0.0906	-0.0272	-0.053	0.0373	0.0742	0.0187	0.1339	0.0157	-0.0015	-0.0944	0.0207	-0.0784	-0.0143	-0.0051	-0.244	-0.0669	-0.0244	-0.171	-0.1344	-0.0915	-0.167	-0.1608	-0.0272	0.0977	0.1023	-0.0483	-0.064	-0.0385	-0.1181	0.4137	0.408	0.5951
		MJJ0107	0.0711	-0.1747	0.0266	-0.0542	-0.079	-0.0513	-0.0727	0.0997	0.038	-0.0004	-0.0176	-0.0078	0.0505	0.0365	0.01	-0.0443	0.0208	0.0554	-0.0027	-0.0268	-0.0221	0.0052	-0.1263	-0.0433	-0.016	-0.0803	-0.1268	-0.1495	-0.0816	-0.2056	-0.2184	-0.1374	-0.093	-0.0865	-0.0476	-0.0396	-0.0232	-0.1023	-0.0061	0.0353	-0.0604	-0.1401	-0.1603	-0.1079	0.2766	0.5982	0.53
		MJJ0108	0.0906	-0.0148	-0.1214	-0.1253	-0.0304	-0.0992	-0.0319	0.054	-0.1104	-0.0852	-0.0648	-0.0963	-0.051	-0.0103	-0.0401	-0.0488	0.006	0.0098	0.0795	-0.0435	0.0587	0.0216	-0.0779	-0.0922	0.1119	-0.16	-0.178	-0.1046	-0.033	-0.1216	-0.1705	-0.0547	-0.1467	-0.0702	-0.0939	0.0352	-0.0073	-0.0239	-0.0233	-0.0132	-0.0471	-0.0954	-0.2046	0.0054	0.1372	0.272	0.2488
		MJJ0109	0.1465	-0.0276	0.063	0.0325	-0.107	-0.0471	0.0681	0.1961	-0.0688	0.0039	-0.0135	-0.0033	0.1687	0.0404	-0.0186	0.0422	0.0245	-0.0016	0.0015	-0.0545	0.0139	-0.0866	-0.0555	-0.1021	-0.0408	-0.0145	0.0061	0.0098	0.0862	-0.1317	-0.0109	-0.0326	-0.0202	-0.0816	-0.0734	-0.0652	-0.0826	0.0277	-0.0018	0.0073	-0.14	-0.1663	-0.2112	-0.029	0.2482	0.3995	0.3983
		MJJ0111	0.1875	0.1537	0.0303	0.1461	-0.0448	-0.0182	0.0125	0.2013	0.0383	0.0713	0.0481	0.0668	0.0839	-0.0237	-0.0548	0.0183	0.024	-0.1284	0.0334	0.0413	0.0787	0.0082	-0.0248	0.0558	0.0613	-0.0164	0.0049	-0.0552	0.0201	-0.067	-0.0478	-0.1042	-0.0225	-0.05	-0.0771	-0.0075	-0.021	0.0272	0.0313	0.1386	-0.1455	-0.1097	-0.2187	0.1237	0.158	0.4695	0.4459
		MJJ0112	-0.0692	0.0767	-0.0036	0.0308	-0.0439	-0.1107	0.0666	0.0087	0.0306	0.0019	0.0769	0.0986	-0.0338	-0.1165	0.0781	0.0431	0.2301	0.1486	-0.0327	-0.0566	-0.1155	0.0394	-0.0576	0.022	0.0952	-0.0164	0.0041	-0.0541	-0.0138	-0.0653	-0.1143	-0.1348	0.0118	-0.014	-0.1052	0.0811	0.011	-0.1313	-0.0373	0.0053	-0.1698	-0.1685	-0.103	0.1453	0.2781	0.3125	0.2966
		MJJ0113	0.0363	-0.1661	-0.0663	0.0838	-0.0427	0.0122	0.0914	0.0384	0.0015	-0.0305	-0.0748	0.0282	0.0229	-0.0831	0.0118	0.0408	-0.0067	-0.033	0.0932	0.0692	0.0424	0.0691	-0.2159	-0.1623	0.2431	-0.046	-0.1829	-0.0826	0.0499	-0.163	-0.176	-0.1306	-0.1865	-0.1826	-0.1893	-0.0941	-0.175	-0.1274	-0.0362	-0.0882	-0.1111	-0.1934	-0.0735	-0.1035	0.2087	0.3038	0.2869
		MJJ0114	0.0501	-0.1536	0.0961	0.0544	-0.0314	-0.0012	-0.0593	0.005	-0.0686	0.1062	0.002	0.0171	-0.0486	0.0359	-0.132	-0.0617	-0.1403	-0.0337	-0.0674	0.0153	-0.0894	-0.2022	-0.1688	-0.0794	-0.0569	-0.0732	-0.082	-0.0952	-0.0221	-0.1966	-0.1456	-0.0893	-0.0792	-0.0969	-0.0344	-0.0224	-0.0965	-0.1453	-0.0346	-0.0497	-0.1163	-0.0834	-0.1031	-0.1619	0.3614	0.4073	0.3906
		MJJ0115	0.0451	-0.1739	0.0656	0.1893	-0.029	0.0495	-0.0557	0.1583	0.1183	0.1621	0.0518	0.1305	0.0048	-0.0112	-0.0376	-0.0827	-0.0773	-0.076	0.0392	0.1039	-0.0076	-0.0119	-0.1602	0.0587	0.044	-0.0607	-0.0728	-0.095	-0.0902	-0.2015	-0.1221	-0.1404	-0.1313	-0.2203	-0.113	-0.1592	-0.1238	-0.137	0.0675	0.16	-0.0952	-0.0312	-0.0599	-0.0663	0.4322	0.7126	0.5484
		MJJ0116	0.0114	-0.0181	-0.1152	-0.0676	-0.0018	-0.0951	-0.0332	-0.0124	-0.0706	0.0107	0.0801	0.1006	-0.0509	-0.0425	-0.0104	-0.0361	0.1126	0.0334	0.0383	-0.1037	-0.0397	0.105	-0.0754	-0.0298	-0.0103	-0.0934	-0.0473	-0.129	0.0568	-0.1788	-0.1284	-0.1783	-0.0432	-0.0036	0.0215	0.0007	0.0783	-0.1433	-0.1189	-0.0163	-0.0735	-0.1491	-0.1153	0.0492	0.063	0.2473	0.2534
		MJJ0117	0.0976	-0.1067	0.0835	0.2405	-0.0189	0.0954	0.0317	0.1827	0.2177	0.1886	0.1579	0.1891	-0.04	-0.0607	0.0683	-0.0983	-0.0428	-0.0405	0.1493	0.0934	0.0352	0.0307	-0.0964	0.0139	0.2041	0.0367	-0.1605	-0.0603	0.0425	-0.2059	-0.1854	-0.2046	-0.0631	-0.1923	-0.1101	-0.1598	-0.1839	-0.1051	-0.0444	0.0601	-0.0366	-0.1119	-0.0265	-0.1348	0.2948	0.4112	0.412
		MJJ0301	0.0508	-0.0135	0.0102	0.1479	-0.0283	0.1728	0.1285	0.0807	0.1307	0.0158	0.116	0.1414	0.09	-0.0688	0.3713	-0.0961	0.2615	0.1551	0.1056	0.1736	0.2686	0.3266	0.1482	0.0645	0.0494	0.1152	-0.044	0.0503	-0.0307	-0.0479	0.0017	-0.0509	-0.072	-0.0985	-0.0883	-0.1372	-0.0676	0.2183	0.0742	0.0492	0.0092	0.0577	-0.0078	0.0054	0.1292	0.1747	0.1692
		MJJ0601	0.0447	0.116	-0.0579	-0.0438	-0.1284	-0.0695	-0.1413	-0.014	0.0066	-0.1179	0.1111	0.0364	-0.0534	-0.0748	0.0197	-0.1934	-0.028	-0.0253	0.1314	0.138	0.2337	0.1379	-0.1109	-0.0623	0.1088	-0.0974	-0.0192	-0.0744	-0.0054	0.0445	-0.0692	-0.0573	-0.0132	-0.072	-0.0942	-0.1433	-0.0738	-0.0281	0.0044	0.1054	0.031	0.1117	-0.0395	0.0739	-0.0872	-0.1615	-0.1573
		MJJ0602	0.0621	0.0308	-0.0753	-0.0314	-0.0834	0.0042	-0.1843	0.0912	0.0182	-0.0394	0.067	-0.0144	-0.0689	-0.1222	-0.0932	-0.1634	-0.1305	-0.1007	0.0541	-0.0638	0.0344	-0.0013	-0.1618	0.0748	0.0631	-0.0845	-0.0045	-0.0308	-0.0221	0.0613	-0.0875	-0.0101	0.0357	-0.0911	-0.0816	-0.1606	-0.0289	0.0476	0.0201	0.0594	-0.0101	0.0677	-0.0542	0.0867	0.0181	-0.0662	-0.0463
		MJJ0603	-0.0335	-0.0632	-0.0662	-0.1301	-0.1046	-0.0481	-0.147	-0.0521	-0.0395	-0.094	0.0997	0.0254	0.0479	-0.0825	-0.0214	-0.1761	-0.0642	-0.0338	0.0584	0.0353	0.1295	0.0653	-0.2114	-0.1001	0.0275	-0.0755	0.0322	0.0056	-0.0764	0.0334	-0.0142	-0.0345	0.009	-0.0152	0.0117	-0.0933	0.0085	-0.096	-0.037	0.0937	0.0222	0.1004	-0.0732	0.0172	-0.006	-0.1127	-0.038
		MJJ0604	-0.0129	-0.0421	-0.0169	0.0171	0.0663	0.056	-0.1547	-0.0049	0.0527	0.0185	0.144	0.0125	0.0099	-0.1785	-0.0936	-0.0893	-0.0464	-0.0442	-0.0139	-0.0657	-0.0317	0.023	-0.0974	0.0656	-0.0276	-0.0282	0.0201	0.0231	-0.0566	0.0204	-0.0882	-0.1074	0.1221	0.0689	0.1117	-0.0749	0.0853	-0.1057	0.0442	0.1101	-0.0143	0.0875	-0.0821	0.0314	0.07	-0.0412	0.0742
		MJJ0605	0.0025	0.0623	-0.1603	-0.043	-0.0615	0.0112	-0.1506	0.1351	-0.0113	-0.0516	0.0134	-0.0592	-0.0274	-0.1203	-0.0694	-0.1404	-0.1274	-0.1023	0.0531	-0.0715	-0.0154	0.0068	-0.18	0.0963	0.0263	-0.1646	0.0304	-0.0436	0.0428	0.0589	-0.037	0.0268	-0.0171	-0.0945	-0.1108	-0.1774	-0.0423	0.0477	0.0519	0.0575	-0.0481	0.0645	-0.0624	0.1242	0.023	-0.0729	-0.0031
		MJJ0606	-0.0877	-0.0501	-0.0853	0.0394	0.0317	-0.0363	-0.1644	-0.0701	-0.1001	0.0133	-0.0928	-0.1587	-0.1054	-0.1606	-0.1344	-0.1228	-0.1671	-0.1388	0.0726	0.0489	0.1142	0.1715	-0.0121	-0.0587	0.0639	-0.0347	-0.1696	-0.1304	-0.0332	-0.0834	-0.0976	0.0422	-0.1398	-0.068	-0.062	-0.1112	-0.0396	-0.0246	0.0399	0.2622	0.0876	0.0851	0.0167	0.0278	-0.0535	-0.1028	-0.1212
		MJJ0607	-0.0368	-0.0666	-0.0999	-0.1066	-0.0463	0.0074	-0.1498	-0.0843	-0.0432	-0.1286	0.0099	-0.0102	0.0454	-0.0855	-0.0244	-0.1796	-0.0671	-0.0079	0.0557	0.0627	0.1571	0.1533	-0.215	-0.1032	0.0629	-0.0785	0.0294	0.0028	-0.0487	0.0304	-0.0491	0.0252	-0.0581	-0.0512	-0.0476	-0.1524	0.0056	-0.0694	-0.0086	0.1214	0.0462	0.0979	-0.0497	0.039	-0.0385	-0.1156	-0.0726
		MJJ0608	0.0037	-0.0892	-0.0606	-0.0467	0.0507	0.0695	-0.1398	-0.0754	0.002	-0.057	-0.0407	-0.0345	0.0232	-0.1332	-0.1069	-0.1478	-0.1134	-0.0295	0.0893	-0.0791	0.0706	0.125	-0.1707	-0.0646	0.2142	-0.0416	-0.0531	0.0371	-0.1001	0.067	-0.1325	0.0005	-0.0493	-0.0109	0.042	-0.1416	0.0988	-0.0322	0.0286	0.1818	0.1016	0.0724	0.0082	0.0429	0.0263	-0.0799	-0.0938
		MJJ0609	-0.0623	0.0968	-0.1482	-0.0734	0.0173	-0.0727	-0.1889	0.1167	0.1592	0.0001	0.0945	-0.0064	-0.0059	-0.1605	-0.1364	-0.1462	-0.1666	-0.1403	-0.0019	-0.0233	-0.0758	-0.0518	-0.1402	0.0461	0.1188	-0.1534	0.0592	0.0885	0.1021	-0.0591	-0.0131	0.0563	0.0388	-0.0446	-0.0421	-0.1942	0.0083	-0.0344	-0.0345	0.231	0.0966	0.0677	0.0302	0.0167	0.0226	-0.0551	0.1421
		MJJ0610	-0.0677	-0.1269	0.0771	-0.0526	0.0418	0.0331	-0.144	-0.109	-0.042	-0.0046	0.0078	0.0193	-0.0101	-0.0825	-0.1125	-0.1508	-0.1184	-0.0635	0.0797	-0.0851	0.033	0.0861	-0.1163	-0.0991	0.054	0.0621	-0.0311	0.0012	-0.1349	0.0269	-0.0778	-0.0075	-0.0866	-0.0498	0.0339	-0.146	0.0037	-0.1515	-0.0691	0.0558	0.0426	-0.0191	-0.0486	0.013	-0.0099	-0.137	-0.1295
		MJJ0611	-0.0793	-0.0452	-0.0494	-0.0128	-0.0279	-0.0331	-0.1276	0.0724	0.0177	-0.0747	0.132	0.0667	0.0815	-0.0925	0.0214	-0.1166	-0.075	-0.1005	0.0666	0.045	0.1048	0.0168	-0.1263	-0.109	-0.0056	-0.0859	0.1267	0.0444	0.0558	-0.0159	0.0878	0.0097	0.0509	-0.0009	-0.004	-0.1022	0.02	-0.1329	-0.0217	0.0714	0.0068	0.0513	-0.0336	-0.0419	0.0616	-0.0947	0.0358
		MJJ0701	0.087	0.1594	-0.089	0.1723	0.0012	0.2968	-0.1116	0.1254	-0.0125	0.0394	0.0898	-0.1109	0.0777	-0.1796	-0.2011	-0.0069	-0.1748	-0.1981	-0.038	-0.066	-0.2309	-0.1737	0.1381	0.1241	-0.0848	-0.1363	-0.0639	-0.0101	0.1412	-0.0636	0.0501	-0.091	0.1125	-0.059	-0.0563	-0.2099	-0.2658	-0.1504	-0.2293	0.0748	-0.2445	-0.2532	-0.2483	-0.033	0.1958	-0.0256	0.2718
		MJJ0702	0.1563	-0.0158	0.0728	0.2055	0.3557	0.0853	-0.0323	-0.0101	0.0075	0.1788	0.0269	-0.0605	-0.0508	-0.1646	-0.0728	-0.1531	-0.1418	-0.082	-0.0518	-0.0436	-0.1334	-0.0121	0.1516	0.0338	-0.2275	-0.0045	-0.1423	-0.0722	0.0958	-0.1531	-0.1666	-0.0873	-0.0762	0.0686	0.1142	-0.1136	-0.0399	-0.0556	0.009	0.0175	-0.0747	-0.1547	0.0451	-0.2198	0.1008	-0.0482	0.0742
		MJJ0703	-0.015	-0.0433	0.0395	0.0147	0.0329	0.0245	-0.0528	-0.1748	-0.1269	0.0455	-0.0287	-0.1141	-0.0185	-0.1481	-0.0933	0.1008	-0.1279	-0.1003	-0.248	-0.1238	-0.2054	-0.0663	0.1105	-0.109	-0.1099	-0.0296	-0.1561	-0.0637	-0.0867	-0.1054	-0.1184	-0.1367	-0.0971	0.0333	-0.0014	-0.0483	-0.1203	-0.0201	-0.1393	-0.0972	-0.1175	-0.167	-0.1325	-0.1561	-0.0189	-0.1725	0.0398
		MJJ0901	-0.0555	0.0839	-0.2422	-0.0154	-0.0011	0.1697	0.0195	-0.0121	0.0291	-0.0839	0.0535	-0.0943	-0.0239	-0.0431	0.0532	-0.158	0.0023	-0.0527	0.0402	0.0782	0.1434	0.0781	0.018	0.0306	0.0006	-0.0954	0.0136	0.0765	-0.0348	0.0464	0.0946	0.0407	0.0214	-0.0698	-0.121	-0.0842	0.0201	-0.0262	0.0705	0.0455	-0.0211	0.0837	-0.0378	0.0266	-0.0249	0.0338	0.1658
		MJJ0902	-0.087	-0.0155	-0.1156	-0.0935	0.0323	0.1122	-0.0051	-0.01	0.2217	-0.0497	0.144	0.0405	0.0056	-0.1004	0.0867	-0.1091	0.0327	-0.0214	-0.0505	0.0802	-0.0685	0.08	-0.0431	-0.1488	0.0438	-0.0932	-0.1381	0.0784	0.03	-0.0827	0.0321	-0.0848	-0.074	-0.134	-0.1188	-0.1675	-0.1001	-0.024	0.0405	0.2011	0.0076	-0.0914	0.0172	-0.0932	-0.1431	-0.0471	-0.0244
		MJJ1001	0.0576	-0.0398	-0.0755	-0.0062	0.0714	0.2074	0.0021	-0.1198	-0.0615	-0.1037	-0.0541	-0.0493	-0.0418	-0.0326	-0.0304	-0.0863	-0.1292	0.0156	0.0502	0.0878	0.0917	0.2701	-0.0342	0.0705	0.0687	-0.0551	-0.0372	-0.0322	-0.0238	0.0245	0.0405	0.1143	-0.0968	-0.0577	-0.0532	-0.1586	-0.0304	0.0739	0.1122	0.0554	0.0947	0.1222	0.0506	0.0346	0.075	-0.0393	-0.079
		MJJ1002	-0.1197	0.0934	-0.2098	-0.0646	-0.0907	-0.0021	0.0526	-0.006	0.0697	-0.1447	-0.0297	-0.0898	-0.0752	-0.0683	0.0613	-0.1112	-0.0499	-0.0777	-0.0474	0.0552	0.0908	0.0866	0.0252	-0.0243	0.1158	-0.0611	-0.0111	0.0237	-0.029	-0.0466	0.0708	0.0486	-0.038	-0.0989	-0.2059	-0.0801	-0.067	0.0415	0.0462	0.0216	0.0391	0.0618	0.0485	0.0075	-0.0809	-0.0443	-0.0205
		MJJ1003	-0.038	0.2325	-0.1622	-0.0021	-0.0474	0.0941	-0.0462	0.0906	0.013	-0.067	0.0672	-0.044	-0.092	-0.0572	0.0367	-0.1618	-0.0681	-0.0665	0.0242	0.1526	0.0959	0.0617	0.1891	0.0151	0.0336	-0.1087	0.0284	0.1486	0.0737	0.094	0.2044	0.1501	0.037	-0.1181	-0.2186	-0.0972	-0.0859	0.0484	0.1797	0.0295	-0.0607	0.0679	0.0545	0.1584	-0.0395	-0.0349	0.0526
		MJJ1004	-0.0363	0.1127	-0.1022	0.0428	-0.0148	0.02	0.0632	0.0905	-0.0018	-0.0757	0.0183	0.0401	-0.0694	0.1086	0.1603	-0.1299	-0.0191	0.0254	0.0743	0.0464	-0.0215	0.0406	-0.0261	0.1653	-0.1106	0.0416	0.0035	-0.0365	0.1651	-0.1215	0.1643	0.1037	-0.0679	-0.1043	-0.2161	-0.0925	-0.0756	-0.006	-0.017	0.1133	-0.0488	-0.0025	-0.0336	0.0149	-0.0113	0.063	0.0668
		MJJ1005	-0.0454	0.1111	-0.1314	-0.109	0.0603	-0.0576	-0.0027	0.0203	-0.0058	-0.1008	-0.0822	-0.1108	-0.12	-0.0625	0.024	-0.1299	-0.0724	-0.071	-0.1284	-0.0085	-0.0324	0.1035	-0.0368	0.0321	0.0108	-0.0831	-0.0676	0.0468	0.0583	-0.1322	0.0023	0.0414	-0.1535	-0.0585	-0.1069	-0.1518	-0.0612	0.063	0.0975	0.158	-0.0157	-0.0545	0.0425	-0.017	-0.0461	-0.0159	0.0385
		MJJ1101	0.0888	-0.0127	-0.0202	-0.1205	0.229	0.2702	0.0515	-0.0379	0.0116	-0.1463	-0.0918	0.045	-0.1332	0.2054	0.0924	-0.1208	-0.0804	0.0408	-0.0171	0.0224	-0.0674	0.0223	0.154	0.0365	-0.0036	0.1804	-0.0441	0.114	0.0662	0.0871	0.0363	0.0801	-0.006	0.1058	-0.0308	-0.023	0.0572	0.164	0.1766	-0.0113	0.0654	0.0605	0.1291	0.1306	-0.1132	-0.0456	-0.0879
		MN0201	-0.0171	0.1446	0.0085	-0.0628	0.0017	-0.0052	-0.0796	-0.0369	-0.0731	-0.1357	-0.1142	-0.0854	-0.0202	-0.1502	-0.0066	-0.0013	-0.0492	0.0079	-0.0468	-0.2415	-0.0351	0.0471	-0.0101	0.0598	0.1694	-0.0594	-0.1004	-0.0096	-0.0888	-0.0769	-0.06	-0.079	-0.1604	0.0314	-0.0032	-0.077	0.0503	0.1767	0.0988	0.0743	-0.094	0.0257	-0.0083	0.0506	0.1209	-0.0701	-0.0523
		MN0202	0.0919	-0.0133	0.0778	-0.0116	0.0374	0.0591	-0.0307	0.2127	0.328	0.1195	0.1555	0.1525	-0.0788	-0.0405	0.1289	-0.139	0.0073	-0.0198	0.0807	0.1858	-0.0049	0.0229	0.1927	-0.0266	0.0732	0.1233	-0.111	0.1175	0.0017	-0.05	0.003	0.0148	-0.1451	-0.0686	-0.1229	-0.1142	-0.0708	0.1692	0.1825	0.1188	0.0389	-0.0627	0.0487	0.0574	-0.1489	0.2148	0.1476
		MN0203	0.0044	0.0878	-0.0021	0.005	0.0977	-0.0521	0.0143	-0.0227	0.0264	-0.1804	-0.1506	-0.0426	-0.098	-0.0923	-0.0209	-0.1465	-0.0382	-0.0355	0.0014	-0.0252	-0.0201	0.01	0.0113	0.0261	0.1582	-0.0163	-0.1	-0.0236	-0.0857	-0.0707	-0.05	-0.1846	-0.0986	-0.0135	-0.0153	-0.0718	0.0492	0.0649	0.1091	0.0077	-0.1834	-0.0482	-0.0204	0.077	-0.0721	-0.0011	-0.0777
		MN0204	-0.1402	-0.0993	-0.1326	-0.0214	-0.0408	0.0172	-0.0125	-0.0187	-0.0512	-0.1306	-0.0433	-0.0366	-0.0308	-0.0837	-0.0168	-0.0719	-0.0638	-0.0307	0.0039	-0.0868	-0.0489	0.0119	-0.0549	0.0269	0.0361	-0.0761	-0.0905	-0.0195	-0.1781	-0.169	0.0607	0.0032	-0.0886	-0.0818	-0.1653	-0.0953	-0.0828	0.0308	0.0006	0.0098	-0.0847	-0.0426	0.0112	-0.0536	-0.0648	0.06	0.0341
		MN0205	-0.0449	0.0666	-0.0136	0.1064	0.0445	0.0033	-0.052	0.0931	-0.0763	-0.0083	-0.025	-0.0511	-0.0139	-0.1898	-0.031	-0.1439	-0.016	0.0178	0.0548	-0.1316	0.0667	0.0299	0.132	-0.0193	0.0449	-0.0571	-0.1354	0.0298	-0.024	-0.146	-0.0576	-0.1127	-0.1019	0.0105	0.0656	-0.1067	0.0657	-0.0153	0.0873	0.0603	-0.1798	-0.1174	-0.1123	0.0374	0.0811	-0.0402	0.0187
		MN0206	-0.0234	0.1161	-0.0888	-0.0169	0.1225	-0.0693	-0.0615	0.0757	0.1841	-0.0539	0.052	0.0366	0.0022	-0.0746	0.178	-0.1099	0.2006	0.1506	0.0695	0.1382	-0.0726	-0.0158	0.2384	0.0896	-0.0774	0.0214	-0.0807	0.075	0.0891	-0.2189	-0.0042	-0.1211	-0.0784	-0.1053	-0.0652	-0.0574	-0.0736	0.0024	0.0367	0.0747	0.0043	0.023	0.0406	-0.0478	-0.1172	0.0323	0.0358
		MN0207	-0.0018	0.039	-0.1416	0.0002	0.0524	0.0417	-0.0759	0.0377	-0.056	-0.1053	-0.0512	-0.0455	-0.038	-0.0598	-0.0592	-0.1558	-0.194	-0.1013	0.0295	-0.1285	-0.0902	-0.1619	-0.0977	0.1174	0.0612	-0.0523	-0.0991	0.0369	-0.1536	-0.1431	0.0529	0.0297	-0.1332	-0.0547	-0.0503	-0.0726	0.041	-0.0093	0.0966	0.1351	-0.0633	-0.0186	-0.0239	0.0692	-0.0404	0.1126	0.0957
		MN0301	0.0262	-0.0075	0.0518	0.108	0.01	0.1949	-0.0837	-0.0672	-0.0282	0.0591	0.0044	0.0904	-0.0758	-0.0362	-0.034	-0.1024	0.0126	0.0167	-0.0126	-0.1047	0.0672	0.1965	0.1695	0.11	-0.0357	0.0999	-0.0749	-0.0034	-0.0952	-0.0094	0.1152	-0.0139	-0.1077	-0.0279	-0.0586	-0.081	-0.0672	0.0808	0.0185	0.0941	-0.129	-0.0911	-0.1459	0.037	0.0165	-0.0134	0.0525
		MN0302	0.0418	-0.0476	0.0052	-0.0146	0.0844	0.1282	-0.0806	-0.0936	-0.1685	-0.1644	-0.1687	-0.1165	0.0286	-0.1769	-0.0384	-0.0276	-0.0509	0.0317	0.008	-0.0696	-0.0653	0.0711	0.0738	-0.1391	-0.1646	-0.0609	-0.1574	-0.0397	0.0824	-0.1679	0.0563	0.0075	-0.1296	-0.0032	-0.006	-0.157	-0.0943	0.0863	-0.024	0.0412	-0.1443	-0.1951	-0.1341	-0.1344	0.032	-0.0713	0.0337
		MN0303	-0.0481	0.0252	0.0462	-0.0906	0.039	0.0902	-0.1355	-0.1265	-0.0734	-0.0124	-0.1191	-0.0541	-0.0738	-0.0668	-0.0667	-0.0703	-0.0485	0.0433	-0.0143	-0.1636	-0.0332	0.0879	0.124	-0.1469	0.0022	0.0312	-0.1359	0.1164	0.0367	-0.0114	0.1716	0.181	-0.1367	-0.0629	-0.0281	-0.1079	-0.0655	0.1354	-0.018	-0.0085	-0.0694	-0.1788	-0.0589	-0.1153	0.0131	-0.1557	-0.0519
		MN0304	0.0119	0.0506	-0.0588	0.1207	-0.0669	0.0211	-0.0353	-0.0135	0.0616	0.044	0.0542	0.1072	-0.1111	-0.0455	0.0212	-0.0902	0.0895	0.0954	0.1364	0.0162	0.0838	0.1431	0.1485	-0.032	0.0504	0.0838	-0.1781	0.0779	0.0602	-0.0212	0.1302	-0.0251	-0.0802	-0.1081	-0.1257	-0.0878	-0.0436	0.0031	-0.0277	0.0777	-0.0503	-0.0671	-0.0946	-0.0235	0.0977	-0.1083	0.0376
		MN0305	-0.0547	-0.11	-0.0822	-0.0667	0.047	0.0126	-0.0824	-0.095	-0.2463	-0.1624	-0.1666	-0.2028	0.0219	-0.1222	-0.0975	-0.0924	-0.1043	-0.078	-0.1063	-0.1526	-0.0681	-0.0187	0.0091	-0.1384	-0.3235	-0.1676	-0.0752	-0.1218	-0.0095	-0.2225	0.0473	-0.0268	-0.0446	-0.0382	-0.0113	-0.1555	-0.1224	0.0764	-0.0567	-0.101	-0.1435	-0.0105	-0.1573	-0.1558	0.0247	-0.1224	-0.0298
		MN0306	-0.062	-0.0588	-0.006	-0.1216	0.0155	0.0351	-0.089	-0.0221	-0.1798	-0.173	-0.1766	-0.1855	-0.007	-0.0501	-0.049	-0.0979	-0.1379	-0.1116	-0.1147	-0.0794	-0.02	-0.0795	0.1182	-0.1477	-0.1982	-0.1509	-0.1103	-0.1305	0.0416	-0.1766	0.0438	-0.0327	-0.0805	-0.0448	-0.0423	-0.113	-0.1313	0.1557	-0.0062	-0.1092	-0.1765	-0.0957	-0.1661	-0.1862	-0.0337	-0.0802	-0.0646
		MN0307	-0.0117	-0.0079	0.0175	-0.065	0.0096	0.0657	-0.1126	0.0295	-0.0676	-0.1504	-0.0281	-0.0192	-0.0164	0.0282	0.0345	-0.0814	-0.1112	-0.0472	-0.0805	-0.0381	0.0002	-0.0382	0.2384	0.0108	-0.1282	-0.0613	-0.109	-0.0685	-0.0956	-0.0459	0.0086	-0.0143	-0.1082	0.0819	-0.0589	0.0113	-0.0676	0.179	0.0531	-0.1411	-0.1004	-0.0915	-0.1463	-0.0414	-0.0167	-0.0435	-0.0532
		MN0308	0.1359	-0.0402	-0.0128	-0.0884	-0.1195	0.0663	-0.1067	-0.0313	-0.1018	-0.1083	-0.1795	-0.0854	0.1025	-0.0951	0.0362	-0.0473	0.0743	0.0798	0.0555	-0.1631	0.1317	0.1922	-0.0009	-0.0823	-0.0435	0.0057	-0.1346	0.0617	0.0098	-0.0758	0.0795	0.0903	-0.101	-0.0947	-0.0845	-0.106	-0.0946	0.1756	0.1555	-0.0685	-0.151	-0.1787	-0.195	-0.0886	0.145	0.0759	0.1547
		MN0309	0.0481	0.0881	-0.0616	0.0387	-0.0365	0.1158	-0.065	-0.0464	0.0345	0.0106	-0.0078	0.1103	-0.1151	0.0158	0.0887	-0.1203	0.0916	0.0977	0.1733	0.0488	0.0859	0.2455	0.119	-0.0015	0.0656	0.1173	-0.119	0.1114	0.0279	0.083	0.2033	0.1101	-0.014	-0.077	-0.1304	-0.0609	-0.0458	0.0668	0.0735	0.1453	-0.0524	0.0244	-0.0698	0.0778	0.1002	-0.1415	-0.0305
		MN0310	0.0773	0.0453	-0.0964	-0.0487	-0.0074	0.1393	-0.0672	0.0124	-0.087	-0.1267	-0.1037	-0.1048	0.027	-0.1742	0.049	-0.1407	0.0262	0.0002	0.0677	-0.1163	0.1745	0.1387	0.0124	-0.0686	-0.1636	-0.1048	-0.12	0.0734	0.0879	-0.1294	0.092	0.036	0.0497	-0.0097	-0.0119	-0.1224	-0.017	0.0921	0.0669	0.0731	-0.1104	-0.011	-0.2093	-0.0776	0.1558	-0.0277	0.0326
		MN0311	0.0423	-0.0182	-0.054	-0.0411	0.0861	0.1031	-0.1841	-0.0408	-0.1454	-0.1703	-0.0904	-0.0899	0.0286	-0.1264	-0.0404	-0.1326	-0.134	-0.0511	-0.1386	-0.1014	-0.0392	0.0724	0.135	-0.0868	-0.1456	-0.1754	-0.1048	0.0429	0.025	-0.0814	-0.0644	-0.0834	0.0188	0.09	0.0475	-0.081	-0.0401	0.145	0.0348	0.0416	-0.0978	0.1059	-0.0877	-0.115	0.2029	-0.1263	-0.0566
		MN0312	-0.0028	0.1079	-0.008	0.055	-0.0158	0.0395	-0.0196	-0.1199	-0.1044	-0.0026	-0.0815	0.0247	-0.182	-0.0901	0.074	-0.0245	0.0188	0.0534	-0.0049	-0.0612	0.0397	0.0995	0.17	0.0178	0.0176	0.1339	-0.1616	-0.0585	-0.084	0.0332	0.0162	0.0277	-0.1982	-0.0188	-0.1097	-0.0417	-0.0574	0.3372	0.0924	-0.0957	-0.1183	-0.0807	-0.0794	0.0415	-0.0402	-0.1503	-0.144
		MN1201	0.0112	-0.0229	0.1073	-0.0481	0.0654	-0.1094	-0.0675	0.0825	0.1366	-0.025	-0.0087	0.1137	-0.0587	0.0157	0.0912	-0.1593	0.0002	0.0682	-0.0609	0.1856	-0.0469	0.0837	0.0173	0.098	0.0428	0.0229	-0.0557	-0.0823	0.1324	-0.2804	-0.0054	0.0425	-0.0877	0.0684	-0.0721	-0.0634	-0.1156	0.0019	-0.0312	0.1837	0.0627	-0.0404	0.0145	-0.0521	-0.0632	0.0346	-0.0323
		MN1202	-0.0394	0.1369	0.0534	0.079	0.1417	0.0667	-0.0207	-0.1183	0.0278	0.0279	0.0691	0.0556	-0.2069	0.0014	0.0057	-0.1022	-0.0412	0.0205	-0.0066	0.126	0.1299	0.1571	0.1308	0.2924	0.0012	0.0983	-0.0021	-0.1192	0.0122	-0.137	0.0138	-0.0076	0.0382	0.0818	0.0374	-0.1002	0.0046	-0.0728	-0.0752	0.1555	0.2372	0.1598	0.1098	-0.0102	-0.2857	0.02	-0.1415
		MN2401	-0.073	0.3365	-0.0383	-0.0547	0.021	0.044	-0.0171	0.072	0.1195	0.0009	0.2373	0.1011	-0.2133	-0.0253	0.1139	-0.0629	-0.0386	-0.0046	0.132	0.0067	0.0443	0.0065	0.1103	-0.0435	0.025	0.0774	0.0365	0.0392	0.12	-0.0332	0.1254	0.0667	0.117	0.0569	0.0138	-0.0396	0.0433	0.0256	-0.005	0.0376	0.1397	0.0473	0.0918	0.2	-0.2001	-0.0331	-0.1449
		MN2402	0.0644	-0.0066	-0.0152	0.0223	-0.0233	0.1311	-0.026	0.0951	0.0215	-0.0446	0.1656	0.1638	-0.1348	0.1264	0.0701	-0.1835	0.0133	0.1125	0.2242	0.0634	0.1344	0.1302	-0.0028	0.1436	0.0456	0.0362	-0.0406	-0.0997	-0.1286	0.1355	-0.0256	-0.1179	-0.0354	-0.027	0.0355	-0.1112	0.0669	0.0159	-0.0158	-0.0393	0.0164	0.1342	0.0266	0.1416	-0.0811	0.0469	-0.0169
		MN2601	0.0727	0.0379	-0.0448	-0.0608	0.0168	-0.0584	-0.1971	0.0367	0.1489	-0.0401	0.1426	0.1376	-0.072	0.0022	-0.0639	-0.2445	-0.0129	0.0231	0.0976	0.002	0.1439	0.174	-0.2108	-0.0162	0.064	-0.1225	-0.1052	-0.0306	0.0494	0.0714	-0.0933	-0.0797	-0.1778	0.0161	0.1055	-0.1407	0.0744	0.0218	0.0257	0.2066	0.1698	-0.0215	0.1493	-0.0105	-0.179	0.0225	-0.0838
		MN2602	-0.0055	0.0354	-0.0444	-0.0313	0.0491	-0.0575	-0.1358	-0.1585	0.0618	-0.0745	0.1052	0.0231	-0.1304	-0.0633	0.1085	-0.0545	-0.0134	0.0214	0.1605	0.1008	0.1382	0.1007	-0.0671	-0.0167	-0.0219	-0.0877	-0.0694	-0.0628	-0.0214	-0.0039	-0.1616	-0.1129	-0.0661	-0.0586	-0.0226	-0.1682	0.0046	0.0201	-0.046	0.1321	0.1354	0.1058	0.0587	0.0149	-0.1744	-0.0978	-0.2217
		MN2603	0.0337	-0.0698	-0.1049	-0.0279	0.1486	0.0401	-0.1292	0.0051	-0.0169	-0.1022	0.0118	0.0949	-0.0085	-0.0272	0.0085	-0.12	-0.04	0.054	0.1253	-0.0927	0.0083	0.0679	-0.0949	0.0501	-0.0013	0.0108	-0.0318	0.0354	-0.0833	0.1719	-0.0848	-0.0387	-0.129	0.0872	0.1008	-0.0411	0.1354	0.1169	0.093	0.0338	0.022	-0.0801	0.0595	0.042	-0.008	0.0228	-0.1096
		MN2604	-0.0542	0.0999	0.0133	-0.1266	-0.1318	-0.1322	-0.2311	0.058	0.0477	-0.0854	0.0646	-0.0239	-0.1402	-0.1058	0.1342	-0.2025	0.0704	0.0124	-0.0173	0.092	-0.0375	-0.0763	0.096	-0.0927	-0.194	-0.1947	-0.0799	-0.1054	0.0028	-0.0506	-0.1025	-0.0891	-0.0054	-0.1069	-0.0944	-0.1477	-0.1056	0.0437	-0.0567	0.0563	0.0118	0.033	0.0796	-0.0448	-0.1197	-0.227	-0.1636
		MN2605	-0.1459	0.108	-0.0404	-0.1673	-0.1468	-0.1773	-0.1848	0.0668	0.1074	-0.036	0.0422	-0.0101	-0.0954	-0.09	0.0741	-0.085	0.0486	-0.0076	-0.0372	0.0997	0.0078	-0.0291	0.0705	-0.0138	-0.0228	-0.2062	-0.0324	0.0661	0.0475	-0.0702	0.0163	-0.0393	0.0073	-0.0538	-0.0496	-0.1309	-0.0573	0.0217	-0.0755	0.0977	-0.0903	0.1046	-0.1624	0.0164	0.023	-0.0926	0.0243
		MN2606	0.012	0.2082	-0.033	-0.1069	-0.1055	-0.1724	-0.1788	-0.0205	0.1227	-0.0623	0.1524	0.0034	-0.1838	-0.0574	-0.0583	-0.1701	-0.0334	-0.0648	0.0778	0.089	0.1935	0.1189	-0.0849	-0.0361	0.0345	-0.1686	-0.0579	-0.0458	-0.0039	-0.0215	-0.0738	-0.0238	-0.0502	-0.1203	-0.0749	-0.1925	-0.0822	-0.0035	-0.0699	0.191	0.1876	0.1506	0.0748	0.0558	-0.1922	-0.0924	-0.0709
		MN2608	0.1134	0.0373	0.0961	-0.1365	-0.0259	-0.102	-0.2441	0.0269	0.1657	-0.0152	0.1442	0.0598	-0.0886	-0.0132	-0.0092	-0.275	-0.0237	0.0884	0.022	0.0373	0.0417	0.0327	-0.0792	-0.136	-0.1208	-0.1357	-0.0872	0.0346	-0.0282	-0.1299	-0.0668	0.0271	-0.0407	-0.1595	-0.0345	-0.1621	-0.0023	0.0103	0.0162	0.2248	0.1505	0.1065	0.1256	-0.0987	-0.052	-0.088	0.0151
		MN2609	0.109	0.2053	0.0497	-0.0488	0.003	-0.0777	-0.197	0.0945	0.2988	0.0562	0.1792	0.1387	-0.1351	-0.0988	-0.1049	-0.0869	-0.0334	-0.0312	0.0132	0.0685	0.0343	0.0639	0.0285	0.0018	-0.0121	-0.0395	-0.0617	0.0272	-0.0793	0.0229	-0.0388	0.0186	-0.053	-0.135	-0.0447	-0.1784	-0.0507	0.081	-0.0344	0.3485	0.1827	0.065	0.0214	0.0075	-0.1016	-0.0641	0.0059
		MN2610	0.0024	0.1015	0.0761	-0.0629	-0.0128	-0.0551	-0.1141	0.0427	0.1853	-0.0009	0.1291	0.1239	-0.1157	-0.0384	0.0492	-0.0978	0.0604	0.0694	-0.0029	0.0541	0.0195	0.2078	0.0128	-0.0134	0.1916	-0.0172	-0.1581	0.0127	0.0254	0.0496	-0.056	-0.122	-0.2419	-0.0659	-0.0231	-0.1583	-0.067	0.1476	-0.0094	0.1724	-0.0354	-0.1007	0.0767	0.0255	-0.0411	-0.0052	-0.0947
		MN2611	-0.0029	0.0492	0.028	0.0015	0.022	-0.0578	-0.0828	-0.0743	0.2216	0.0345	0.1938	0.0721	-0.184	-0.0789	0.0424	-0.1344	-0.0157	0.0626	-0.048	0.0858	0.0143	0.1196	-0.1115	-0.0552	0.0924	-0.0575	-0.0803	-0.0288	-0.0194	-0.0405	-0.0996	-0.0023	-0.1556	-0.1113	-0.0621	-0.1938	-0.1075	0.0594	-0.0545	0.2015	0.1961	0.0083	0.1369	-0.0937	-0.2307	-0.0815	-0.0557
		MN2612	-0.0638	0.2407	0.129	-0.0454	0.0433	0.0013	-0.1888	0.0203	0.2428	-0.0226	0.1744	0.135	-0.1949	-0.0566	-0.0168	-0.0698	-0.0646	-0.028	0.0148	0.0306	0.035	0.0634	0.1847	-0.07	-0.0457	-0.0361	0.0184	-0.0078	-0.0356	-0.0165	0.0447	-0.0192	-0.0888	-0.0016	0.063	-0.1698	-0.0093	0.1182	-0.0308	0.2192	0.1782	0.1725	0.218	0.0371	-0.2052	-0.1658	-0.1113
		MN2613	-0.0803	0.2418	-0.0011	0.0112	-0.0061	0.0292	-0.1733	-0.0275	0.1495	0.0887	0.1721	0.0432	-0.1788	-0.1084	0.013	-0.0955	-0.0059	0.0367	0.0869	0.1385	0.1426	0.1342	0.142	-0.0845	-0.0742	-0.0859	-0.0316	0.0566	0.0721	-0.0725	0.0352	0.0093	-0.0632	-0.0142	0.0556	-0.2255	-0.0601	0.0322	-0.0443	0.3013	0.1076	0.1324	0.0478	0.0596	-0.1879	-0.1102	-0.0455
		MN2614	-0.026	0.178	0.0775	-0.1093	-0.0368	-0.1774	-0.2128	0.0817	0.2135	-0.027	0.1919	0.0811	-0.1887	-0.0926	0.0161	-0.1711	-0.0013	-0.0317	0.0447	0.0928	0.0272	-0.0164	0.0942	-0.0711	-0.0989	-0.1398	-0.0944	-0.0127	-0.0031	-0.0592	-0.0756	-0.0603	0.024	-0.1239	-0.0765	-0.1314	-0.0142	-0.0027	-0.0346	0.2351	0.1631	0.1901	0.1393	0.0041	-0.0951	-0.1278	-0.1096
		MN2615	0.1495	-0.0397	-0.0454	-0.0612	0.1216	-0.092	-0.2268	-0.0635	-0.0225	-0.1125	0.0761	0.0245	0.05	-0.0648	-0.029	-0.1536	-0.1084	-0.0751	0.0276	-0.033	-0.0622	0.1046	-0.0689	0.0511	-0.0826	-0.2221	0.0324	0.0021	0.0489	-0.0034	-0.0939	-0.0803	0.0057	-0.0224	0.0412	-0.1729	-0.029	0.0213	-0.1193	0.1372	0.0211	0.0439	-0.0271	-0.0907	0.0226	-0.0697	-0.0482
		MN2616	-0.0671	0.1569	-0.0997	0.0066	0.0259	-0.1418	-0.0972	-0.0191	0.0275	0.006	0.0511	-0.0371	-0.1785	-0.1798	-0.0851	-0.0059	-0.0642	-0.1248	0.0035	-0.0213	-0.0166	0.0444	-0.0893	-0.1033	-0.1192	-0.1398	-0.0579	-0.0518	0.0235	-0.0277	-0.0789	0.0028	-0.1242	-0.1544	-0.1044	-0.2783	-0.1489	0.0627	-0.0688	0.2075	0.2291	0.0202	0.1239	-0.0025	-0.1297	-0.1167	-0.0699
		MN2901	-0.1425	-0.0317	-0.1349	0.0572	-0.013	-0.0816	0.0103	-0.179	-0.1464	0.0002	-0.017	-0.0419	-0.1791	0.006	-0.0553	-0.0068	-0.127	-0.0355	-0.0991	0.07	-0.0854	-0.0263	0.0399	0.0521	-0.1522	0.1362	-0.1584	-0.211	-0.1137	-0.0672	-0.0486	-0.0698	-0.1265	0.2294	0.0128	0.1391	0.1372	-0.0702	-0.0725	-0.0606	0.0517	0.0761	0.0336	-0.0068	-0.226	-0.0901	-0.1072
		MN2902	0.1959	0.1989	0.0063	-0.1577	-0.0349	-0.0721	-0.1756	-0.0765	-0.0395	-0.0899	-0.0377	-0.0658	-0.1135	0.0173	-0.112	-0.1255	-0.1793	-0.0874	0.0095	-0.1462	0.0221	0.0829	-0.0487	0	-0.0512	0.0242	-0.0515	-0.0457	-0.004	0.0493	-0.0029	0.1115	-0.0821	0.0682	0.0238	-0.0291	0.0864	0.0682	-0.0621	0.0154	0.0626	-0.0684	0.0441	0.0022	-0.1552	-0.1107	-0.2346
		MN3201	0.0326	0.157	-0.013	0.0263	-0.0947	0.0055	0.0957	0.0356	0.1543	-0.0818	0.1111	0.0623	0.1449	0.1377	0.0414	-0.0254	0.0826	0.0215	0.0626	0.0709	0.2534	0.178	0.1114	0.0158	0.0865	0.0416	0.1033	0.1381	0.1584	0.0715	0.1276	-0.0108	0.0037	-0.0256	0.0737	-0.0496	0.0746	0.02	-0.0512	-0.0388	0.1119	0.1459	0.0914	-0.0128	0.0214	0.0209	-0.0899
		MN3202	-0.1106	0.0828	0.0683	0.0902	0.0326	0.0242	-0.0531	0.0487	0.1218	0.1944	0.2491	0.226	-0.1755	0.1036	0.0541	-0.1622	-0.0745	-0.0181	-0.0452	0.1064	-0.0335	-0.0667	0.1398	0.0897	-0.1442	0.0535	0.0748	-0.036	-0.0577	-0.0136	0.1836	0.0724	-0.006	0.033	-0.0017	-0.0217	-0.0057	-0.0204	-0.0497	0.0758	0.06	0.1662	0.0434	0.098	-0.0193	0.0878	0.0995
		MN3203	0.0214	-0.0498	-0.0204	0.1047	0.0399	-0.0349	-0.0304	-0.2016	-0.1813	-0.0851	-0.0642	-0.1332	0.01	-0.0405	-0.1079	0.0054	-0.1152	-0.0192	-0.1866	-0.0758	-0.0372	0.0249	-0.0776	-0.0924	-0.1029	-0.0976	0.0216	-0.1051	-0.1344	-0.0503	-0.1022	-0.0888	-0.1128	-0.0328	0.0935	-0.1164	0.0957	0.1099	0.0492	0.0565	-0.1042	0.0655	0.0223	-0.0707	-0.0536	-0.0173	-0.0223
		MN3204	0.1584	0.1949	-0.0449	-0.0328	-0.0216	0.0605	-0.0769	0.1453	0.1292	0.0538	0.2679	0.1801	-0.0145	0.0263	0.1568	-0.2066	-0.0729	-0.0425	0.0194	0.0877	0.0613	0.0571	0.0911	0.1603	0.0199	-0.026	0.0542	-0.0913	-0.055	0.0894	-0.0555	0.0509	-0.0324	0.0413	-0.0818	0.0674	0.1817	0.1634	0.1438	-0.0361	0.0413	0.0635	0.1296	0.1552	-0.0444	0.1521	0.0795
		MN3205	0.0985	0.0682	-0.0677	0.0001	-0.2291	0.0671	-0.0701	0.1221	0.0364	-0.0329	0.0695	-0.0737	0.0739	-0.0254	0.0701	-0.1884	0.0185	-0.064	0.0267	0.0943	0.2184	0.0338	0.0046	-0.1611	-0.1971	-0.1643	-0.0297	-0.025	0.1376	-0.1294	0.016	-0.036	0.1356	-0.0495	-0.0178	-0.1508	-0.1133	-0.0382	-0.0385	-0.0588	0.0475	0.012	-0.1007	-0.1038	-0.0073	-0.0054	0.1495
		MN3206	0.0864	0.0141	0.0035	-0.0196	-0.1086	-0.0123	0.0473	0.0162	-0.0438	-0.0258	0.0557	0.0021	0.0616	0.0478	-0.0495	-0.0945	-0.0944	-0.1576	-0.1302	-0.0867	0.0199	-0.0869	0.0516	0.0304	0.0139	0.0221	0.0798	0.0154	0.0275	0.0846	-0.0062	-0.1003	-0.016	0.0676	0.1165	0.0923	0.1542	0.0344	-0.0321	-0.2935	-0.0552	-0.0412	-0.0441	-0.0791	0.069	-0.0868	0.0381
		MN3207	0.0597	0.2131	0.0482	0.1051	-0.1651	-0.0666	0.0559	0.0912	0.2166	0.0555	0.2587	0.1963	-0.0494	0.0251	0.0658	-0.1012	0.1021	0.0768	0.1529	0.0592	0.1974	0.0927	0.0273	0.1067	0.2146	-0.0002	0.0559	-0.0395	0.038	0.0951	0.0761	-0.0881	-0.0763	-0.0321	-0.0623	-0.0228	0.0292	0.0115	-0.091	0.0234	-0.0456	0.0982	-0.0059	0.0342	0.0128	-0.0168	-0.0217
		MN3208	0.1206	0.1235	-0.163	0.0195	-0.2013	0.0586	0.0785	0.0265	-0.0552	-0.0703	0.0609	-0.0163	0.0658	-0.0032	0.0914	-0.1872	0.0663	-0.0414	0.1079	-0.0036	0.2945	0.1143	-0.0334	0.0099	0.1092	-0.0823	-0.0363	-0.0602	-0.0535	-0.0081	-0.023	-0.0121	0.0309	0.0078	0.0034	0.0654	0.1468	0.0425	0.1085	-0.0944	0.0142	0.0331	-0.1051	0.0807	0.0436	0.0414	0.0462
		MN3209	0.1024	0.0061	-0.185	0.1085	-0.1629	0.1288	0.0116	0.038	-0.0377	-0.1222	0.102	-0.0043	0.0772	0.0953	0.0122	-0.1706	-0.0058	-0.0599	0.0911	0.0979	0.2814	0.0978	-0.0223	0.051	-0.0133	-0.1308	0.0347	-0.1086	-0.1043	0.0682	-0.0115	-0.0005	0.1074	-0.0123	0.0141	0.0492	0.1908	0.0249	0.0912	-0.1148	0.0508	0.1315	-0.123	0.091	0.0261	0.0253	0.0589
		MN3210	0.1173	0.0501	-0.1235	-0.0446	-0.1321	-0.01	-0.0358	-0.014	-0.0434	-0.0884	-0.0073	-0.065	0.031	0.0771	-0.0772	-0.1163	-0.0872	-0.1464	-0.056	-0.0477	0.115	0.0791	0.0498	-0.0012	-0.0183	-0.0999	-0.0194	-0.0763	-0.0051	0.0464	-0.071	-0.0257	-0.047	0.0646	0.0516	0.0882	0.1458	0.0961	0.0713	-0.2409	-0.0231	-0.0066	-0.095	0.0511	0.0661	-0.0235	0.0704
		MN3211	0.2141	0.0535	-0.0489	0.0672	-0.1167	-0.0318	-0.0025	0.1082	0.1173	-0.1064	0.1137	0.0742	0.1153	0.1648	-0.0349	-0.0983	-0.0483	-0.0745	0.0438	0.0508	0.1139	0.0507	0.0225	0.093	0.0661	-0.0588	0.0776	-0.094	0.0925	0.1133	0.0029	-0.0481	0.0259	0.0347	-0.029	0.1164	0.1722	0.0088	-0.0196	-0.1889	-0.0421	-0.0285	-0.0582	0.0298	0.0682	0.0104	0.0104
		MN3212	0.0629	0.0994	-0.07	-0.0017	-0.201	-0.0224	-0.0197	0.1496	0.0585	-0.0038	0.0967	-0.0109	0.1267	0.0312	0.0371	-0.1934	0.0166	-0.0949	0.0551	0.0319	0.2469	0.0318	-0.0288	-0.0442	0.0683	-0.1375	0.0592	0.0316	0.0432	-0.0026	0.0457	0.0246	0.0374	-0.0519	0.0085	-0.0406	0.0653	0.0191	0.1169	-0.1217	0.0192	-0.0192	-0.0502	0.0145	0.0203	-0.0073	0.0845
		MN3213	0.2384	0.0585	0.2708	0.046	-0.0447	-0.076	-0.0682	0.3252	0.2307	0.0236	0.1949	0.2859	0.1664	0.1894	0.0039	-0.1985	0.0658	0.1235	0.1609	-0.0278	0.1423	0.0276	-0.085	0.0401	0.0324	-0.0475	0.1085	-0.0264	0.0946	-0.004	0.0401	-0.0655	-0.0261	-0.019	0.0587	-0.1948	0.003	0.016	-0.0966	0.0537	0.0656	-0.0191	0.0495	-0.0326	0.1536	0.1179	-0.0109
		MN3214	0.1141	0.0792	-0.1461	-0.0583	-0.1556	0.0764	-0.0195	0.0062	-0.0974	-0.1087	-0.0526	-0.0842	0.0528	0.0381	-0.0609	-0.1317	-0.0734	-0.1368	0.0308	0.0047	0.2486	0.0389	0.0767	-0.0134	0.0088	-0.0866	-0.0333	-0.0279	-0.1235	0.1482	-0.0538	0.0311	0.0459	0.019	0.0122	0.0202	0.1111	0.1253	0.1004	-0.204	0.0239	0.0469	-0.1413	0.0447	-0.0079	-0.0361	-0.0447
		MN3215	0.1785	0.1072	0.122	-0.0908	-0.0893	-0.092	-0.0811	0.1292	0.0976	-0.0424	0.1672	0.1294	-0.0433	0.1281	-0.0655	-0.1739	-0.0156	-0.0124	0.0575	-0.0682	0.103	-0.0016	-0.0697	0.0467	0.0006	-0.0901	0.0285	-0.0652	-0.058	0.1374	-0.0234	-0.0807	0.0381	-0.0614	-0.0248	0.0141	0.102	0.0506	-0.0486	-0.0706	-0.0108	0.0718	-0.0861	0.0651	0.0845	-0.0109	0.0203
		MN4101	-0.084	0.064	-0.2129	-0.0355	-0.0902	0.0945	0.0289	-0.1913	-0.2338	-0.1458	-0.0587	-0.1595	-0.2195	-0.0986	-0.0004	-0.0217	-0.1082	-0.0769	0.0197	0.1248	0.0966	0.0923	0.0962	-0.0858	-0.0802	-0.0909	-0.1384	-0.1609	0.0727	0.0249	0.0421	0.0196	-0.1049	-0.0277	-0.1482	-0.0494	-0.0335	0.0776	-0.0168	-0.137	0.0146	0.0665	-0.0033	0.1878	-0.2072	-0.1585	-0.2215
		MN4102	-0.0414	-0.0005	-0.0432	-0.0303	-0.0176	0.1997	-0.0212	-0.0929	-0.0956	-0.0386	-0.0535	-0.048	-0.1292	0.0023	0.0411	-0.0682	-0.1044	-0.0721	-0.0063	-0.0645	0.1392	0.1017	0.2092	-0.1138	0.0046	0.0733	-0.135	-0.0617	0.0138	0.0332	-0.0548	-0.0073	-0.2068	0.1614	0.0095	0.048	0.0389	0.1517	-0.01	-0.0002	0.0786	0.043	0.1166	0.0417	-0.1405	-0.1263	-0.1853
		MN4103	0.1426	-0.0769	0.0559	-0.1467	-0.0536	0.134	-0.165	-0.1594	-0.066	-0.0407	0.0725	0.0584	-0.0419	0.0326	0.0735	-0.1576	-0.0449	0.0206	0.0253	-0.0333	0.0048	0.1333	-0.068	-0.116	-0.0584	0.0075	-0.0703	0.0008	-0.0904	0.067	0.084	0.0602	-0.1382	0.05	0.0697	-0.0152	0.037	0.1174	-0.047	-0.0022	0.0482	-0.0547	-0.0561	0.0143	-0.1753	-0.2174	-0.1878
		MN4104	-0.0898	-0.0203	0.0034	0.0349	0.1483	-0.0683	-0.0091	-0.0433	-0.0764	-0.0533	-0.0656	-0.0944	0.0012	-0.1606	-0.0124	-0.0856	-0.1669	-0.1393	-0.1142	-0.076	-0.131	0.0135	0.1687	-0.0613	-0.0471	-0.0378	-0.0794	-0.0731	-0.067	-0.0855	-0.0993	-0.1496	-0.1721	0.0591	0.0196	-0.1402	-0.1023	0.06	0.0034	-0.0782	-0.0229	-0.0649	0.1166	-0.1427	-0.1149	-0.2118	-0.1222
		MN4105	0.1271	0.017	0.1089	0.0408	-0.002	0.1857	-0.1235	-0.1122	0.0946	0.0475	0.2854	0.1892	-0.1174	0.0829	0.0929	-0.1184	-0.0606	0.0377	0.1119	0.0516	0.0898	0.1192	0.0542	-0.0004	-0.0573	-0.008	-0.0878	-0.0804	-0.0392	0.0872	0.0324	-0.0619	-0.1941	0.0703	0.0242	0.0008	0.0551	0.0369	-0.1002	0.1512	0.0934	0.0912	-0.0129	0.0807	-0.2603	-0.1446	-0.0659
		MN4106	-0.0811	-0.1142	-0.1128	-0.1468	-0.0537	0.0378	0.0054	-0.0951	-0.2285	-0.1449	-0.1835	-0.1952	-0.042	-0.1932	0.0734	-0.1035	-0.1065	0.0522	0.0253	-0.0334	-0.0285	-0.0335	-0.1026	-0.0833	0.0359	-0.0246	-0.1373	-0.0315	-0.0905	-0.1484	-0.0571	0.0253	-0.2095	-0.0232	-0.0544	-0.1384	-0.096	0.0192	0.1275	-0.2027	0.0481	-0.1187	0.0009	-0.0896	-0.0122	-0.0987	-0.0481
		MN4107	0.0496	0.014	0.0386	-0.0208	-0.0055	0.088	-0.2195	-0.1195	-0.0041	0.0826	0.1917	0.1551	-0.0619	-0.0531	0.0569	-0.0985	-0.1303	-0.0971	-0.1	0.1558	0.02	0.1205	0.1257	0.0309	-0.0282	-0.0789	-0.0945	-0.0187	-0.1162	0.1253	-0.0817	-0.0679	-0.168	0.0696	0.0546	-0.0669	0.0189	0.1384	0.0399	0.0832	0.0634	0.0914	-0.046	0.1075	-0.0669	-0.2147	-0.072
		MT0101	0.0643	-0.0658	-0.0075	-0.0532	0.139	-0.0503	0.0076	0.0043	-0.1579	-0.0964	-0.0476	-0.1071	0.046	-0.1434	0.0384	-0.1449	0.1862	0.1079	0.2694	-0.0876	0.1878	0.1237	0.0349	-0.0726	0.0641	-0.0777	-0.0911	-0.1137	-0.048	-0.1949	-0.1118	-0.1625	-0.1534	-0.116	0.038	-0.1516	0.0063	-0.039	-0.0078	-0.1201	-0.0856	-0.076	-0.0228	-0.1045	-0.0377	-0.0876	-0.1664
		MT0102	0.1307	-0.0306	0.1478	-0.0245	0.215	-0.0523	-0.0761	0.0486	-0.0869	-0.0323	0.0209	0.0378	-0.0025	-0.1291	0.0556	-0.1719	0.0291	-0.0006	0.1508	-0.061	0.2721	0.195	0.0894	0.0286	0.1341	0.0548	-0.0651	-0.058	-0.0871	-0.1509	-0.2056	-0.0744	-0.2184	-0.0122	0.1209	-0.1061	0.0162	0.1404	0.1534	-0.027	0.0938	-0.0133	0.0422	-0.0869	-0.1087	-0.0642	-0.1944
		MT0103	0.1067	-0.0919	-0.0926	-0.0097	0.0449	-0.0697	-0.0608	0.0641	-0.1891	-0.0141	0.0023	-0.0625	0.0762	-0.1801	-0.0393	-0.1383	0.11	0.0493	0.0927	0.0288	0.1769	0.1366	-0.0065	0.0094	-0.036	-0.171	-0.1192	-0.1102	-0.0683	-0.2078	-0.2222	-0.1685	-0.0805	-0.192	-0.0317	-0.188	-0.0748	-0.0215	-0.0584	-0.0457	-0.1087	-0.0657	-0.1878	-0.0454	0.0151	-0.1118	-0.0975
		MT0104	-0.0182	-0.0142	-0.0224	-0.1015	0.0046	-0.0707	-0.1209	-0.0081	-0.0823	-0.0533	-0.0342	-0.0638	-0.0217	-0.1104	0.0305	-0.1578	0.1039	0.0778	0.0514	-0.0449	0.0642	0.0594	-0.0096	-0.0283	-0.066	-0.1355	-0.0138	0.1255	0.002	-0.1289	-0.0335	0.016	-0.0066	-0.1504	-0.0015	-0.0573	0.0285	-0.1264	-0.0598	0.0224	0.0114	0.1666	-0.0076	-0.0736	0.0115	-0.0807	-0.1342
		MT0105	0.0893	0.0173	0.1091	0.0991	0.1364	0.023	-0.152	0.2478	-0.1065	0.0477	0.1232	0.042	-0.0266	-0.1133	-0.0464	-0.2123	-0.0603	-0.0583	0.1121	-0.0837	0.1575	0.0517	0.0194	-0.0669	-0.086	-0.1703	-0.0195	-0.1456	-0.039	-0.1316	-0.1465	-0.0616	-0.0853	-0.0782	-0.0386	-0.0926	-0.0121	0.0371	0.042	-0.0861	-0.0526	-0.0059	-0.0416	0.0021	-0.0611	-0.054	-0.0301
		MT0106	-0.0284	-0.0251	-0.0016	0.0554	0.1101	-0.1278	-0.0385	-0.047	-0.1364	0.0034	0.0156	-0.0971	-0.0824	-0.1332	-0.0769	-0.1035	0.0224	-0.0294	0.2069	0.0085	0.1578	0.125	0.0995	0.0793	0.0476	-0.0134	-0.1408	-0.1611	-0.1298	-0.1196	-0.2243	-0.1206	-0.1728	-0.1372	-0.0127	-0.1415	-0.0755	0.0252	-0.0624	0.0357	-0.0524	-0.0119	0.0082	-0.0271	-0.0596	-0.1852	-0.2153
		MT0107	0.0011	-0.1057	0.0623	-0.0546	0.0211	-0.1471	-0.017	-0.0559	-0.2095	-0.0334	-0.0804	-0.0785	-0.0652	-0.1212	0.0458	-0.126	0.1754	0.1211	0.1655	-0.0594	0.2751	0.106	-0.0264	-0.1086	-0.0531	-0.0497	-0.1295	-0.1208	-0.0829	-0.2468	-0.1893	-0.1405	-0.1653	-0.1968	-0.0169	-0.1618	-0.1215	-0.1041	-0.1435	-0.0286	0.0251	0.0792	-0.05	-0.187	-0.1351	-0.151	-0.2834
		MT0108	-0.0814	0.0342	0.0893	-0.1184	-0.054	-0.0908	-0.0516	0.0013	0.0675	-0.1105	0.0402	0.0581	-0.0124	-0.0322	0.1418	-0.0668	0.1392	0.0204	0.0587	0.1331	0.104	0.0663	0.1039	0.0807	0.0867	-0.0248	0.0297	-0.064	-0.1248	-0.1128	-0.0573	-0.0097	-0.1742	-0.1696	-0.1477	-0.1079	-0.1294	0.019	-0.0124	-0.0693	0.0191	0.009	0.1435	-0.0119	-0.2736	0.0496	-0.0833
		MT0109	-0.0315	-0.0275	0.0347	-0.0517	-0.0427	-0.0809	-0.1869	0.0131	-0.0002	-0.1003	0.0201	-0.0014	0.0589	-0.054	-0.1934	-0.0737	-0.0663	-0.0644	-0.0652	-0.0902	-0.085	-0.1245	-0.0925	-0.0397	-0.0508	-0.2098	-0.0258	-0.0536	-0.0454	-0.1757	0.0625	-0.0328	-0.0924	-0.1228	-0.0444	-0.193	-0.1201	-0.0688	-0.1427	0.0438	-0.0876	-0.1097	0.0402	-0.1082	-0.1007	0.0312	0.0706
		MT0110	-0.0857	0.0345	-0.153	-0.1523	0.0136	-0.128	-0.1125	-0.1328	-0.125	-0.1515	-0.1247	-0.2041	-0.0137	-0.1009	-0.1386	-0.051	-0.1111	-0.1432	-0.1143	-0.1048	-0.0994	-0.0704	-0.0361	-0.0534	-0.068	-0.2253	-0.0395	-0.0338	-0.0597	-0.1181	-0.0605	-0.0833	-0.1079	-0.1013	-0.1214	-0.144	-0.0662	-0.049	-0.1587	0.0311	-0.1298	-0.0247	-0.0589	-0.0396	-0.1151	-0.0722	-0.0149
		MT0111	-0.044	-0.04	0.0557	-0.0322	0.1841	-0.1869	-0.0799	0.0014	-0.0165	-0.1798	-0.0876	-0.1229	0.077	-0.0966	-0.064	-0.102	-0.0144	-0.0743	-0.1093	-0.1335	-0.095	-0.0003	0.0351	0.0151	-0.038	-0.1208	-0.0371	-0.0317	-0.0225	-0.2562	-0.1629	-0.1141	-0.1029	-0.0598	0.0695	-0.077	0.0368	-0.079	-0.0821	0.0644	-0.0385	-0.0549	-0.0277	-0.1934	-0.0776	0.02	0.0216
		MT0112	-0.1098	0.0418	-0.1385	-0.083	0.0212	-0.0833	-0.0452	-0.0558	-0.1432	-0.2056	-0.0803	-0.1144	0.0236	-0.1532	-0.0563	-0.0752	-0.0384	-0.1613	-0.1348	0.0069	-0.0214	-0.0264	0.0079	-0.0433	-0.1413	-0.2404	-0.0298	-0.1527	-0.1843	-0.1399	-0.1193	-0.175	-0.0946	-0.0879	-0.1093	-0.1617	-0.1214	0.0583	-0.0048	-0.1612	-0.1755	-0.0478	-0.0783	-0.0321	-0.1026	-0.0919	-0.0406
		MT0113	0.0062	-0.0256	-0.0321	-0.0489	-0.0075	0.0469	0.0422	0.1666	-0.006	-0.0606	-0.0425	-0.0014	0.1127	-0.1125	0.1144	-0.0323	0.2032	0.1515	0.0033	-0.1165	0.0791	0.0429	0.144	0.0256	-0.0635	-0.0742	-0.0882	0.0424	-0.0751	-0.1638	-0.0763	-0.1637	-0.0862	-0.0099	0.0772	-0.1225	-0.0807	0.1233	0.0001	-0.1189	-0.1105	-0.0724	-0.0445	-0.1028	0.2182	0.0293	0.0992
		MT0114	0.0001	0.0042	-0.1856	-0.089	-0.1233	-0.0901	-0.0788	-0.0607	-0.2482	-0.1851	-0.0529	-0.1633	0.0556	-0.0964	-0.1348	-0.1271	-0.107	-0.1063	-0.2173	-0.1002	-0.0946	-0.0293	-0.0294	0.0922	-0.1679	-0.1901	0.0739	0.0068	-0.1627	-0.0367	-0.0166	-0.115	0.011	-0.1353	-0.1176	-0.1408	-0.1312	-0.0082	-0.1554	-0.1384	-0.1569	-0.0181	-0.1141	-0.0347	-0.0067	-0.1301	-0.0821
		MT0115	0.1416	0.1076	-0.0127	-0.0617	0.0813	-0.1559	-0.0239	0.065	-0.1331	-0.042	-0.0886	-0.1241	0.0762	-0.0976	-0.0994	-0.0662	-0.1383	-0.1385	-0.2449	-0.1012	-0.1292	-0.0679	-0.0003	-0.0515	-0.1777	-0.0577	-0.0046	-0.0003	-0.0575	-0.2575	-0.0935	-0.0454	-0.0328	-0.0243	0.0066	-0.1395	-0.0971	-0.0473	-0.0482	0.097	-0.1259	-0.1198	-0.1714	-0.0645	0.0195	0.0489	0.0906
		MT0116	0.0036	-0.0307	0.032	-0.1421	0.024	-0.1496	-0.0737	0.0434	-0.0871	-0.1747	-0.1135	-0.0417	-0.0043	0.0092	-0.0912	-0.0141	-0.069	-0.0349	-0.1026	-0.1275	-0.156	-0.1276	0.0103	-0.1099	-0.0706	-0.1147	-0.0972	-0.0564	-0.1882	-0.1793	-0.085	-0.0715	-0.1687	-0.1638	-0.1423	-0.1646	-0.2253	0.0957	-0.0744	-0.1301	-0.1197	-0.1454	0.0088	-0.1899	0.03	-0.0016	-0.0039
		MT1301	0.038	0.0071	-0.1273	-0.1302	-0.1357	-0.1955	0.0393	-0.0802	-0.0914	-0.1896	-0.1328	-0.104	-0.0594	-0.0213	0.0452	-0.185	0.1671	0.0864	0.0947	0.0706	0.0439	0.0086	-0.15	0.1144	0.2782	-0.1041	-0.0878	-0.1411	-0.0751	-0.0947	-0.1741	-0.1287	-0.0529	-0.1468	-0.1875	0.1088	-0.0188	-0.0344	-0.0668	0.1618	-0.1096	0.1063	-0.0988	0.0448	-0.0332	-0.0568	-0.1326
		MT1302	0.0509	0.0924	-0.0627	0.0115	-0.0713	-0.0751	0.0492	-0.1451	-0.1133	-0.1645	-0.1371	-0.0322	-0.1176	-0.0483	0.0229	-0.045	0.0328	0.0375	0.0775	0.0852	-0.0452	0.0173	-0.0161	0.0994	0.0983	0.1219	-0.088	-0.0806	-0.0741	-0.1322	-0.0754	-0.0976	-0.0135	-0.1159	-0.1964	0.0943	-0.1138	-0.0962	-0.065	0.185	-0.0823	0.0586	-0.042	0.0805	0.038	-0.0544	-0.1372
		MT1303	0.1581	-0.0137	-0.0212	-0.0667	-0.0932	-0.1565	-0.0848	-0.0999	-0.0353	-0.1474	-0.1534	0.01	-0.049	-0.0095	-0.0383	-0.1504	0.0356	0.07	-0.0498	0.0531	-0.037	0.1477	-0.1073	0.2223	0.1315	0.0278	-0.0767	-0.0091	-0.0636	-0.083	-0.0644	-0.0194	0.0266	-0.1016	-0.1495	0.0054	-0.0694	-0.0226	-0.0219	0.3041	0.0647	0.1811	-0.144	0.1549	0.0715	-0.0181	-0.155
		MT1304	0.1356	-0.0484	-0.121	-0.0675	0.0069	-0.1305	-0.0579	-0.1353	-0.1532	-0.2236	-0.0951	-0.0587	-0.0488	-0.0393	-0.0027	-0.1554	0.0098	0.0456	0.0519	0.0598	0.0977	0.1269	-0.1109	0.1404	0.214	-0.0318	-0.0783	0.0261	-0.0643	-0.0128	-0.1362	0.053	-0.0038	-0.1419	-0.1241	0.0398	-0.1039	-0.0537	-0.0551	0.024	0.1292	0.131	-0.0628	0.0086	0.0135	-0.1058	-0.197
		MT1305	0.1179	-0.0253	-0.0653	-0.0776	0.0605	-0.109	-0.0682	-0.0817	-0.0819	-0.1641	-0.1375	-0.0002	-0.0302	-0.0831	0.0854	-0.1635	0.119	0.1259	0.1704	0.0126	0.05	0.21	-0.1222	0.1571	0.2069	0.0511	-0.1559	-0.0189	-0.0092	-0.1328	-0.0777	-0.0992	-0.123	-0.0811	-0.0727	-0.0035	-0.115	-0.0655	-0.0332	0.2083	0.0586	0.0212	-0.0447	0.0239	0.0326	-0.0276	-0.1722
		MT1306	0.1333	-0.0363	-0.0418	-0.0569	0.0458	-0.0844	-0.1824	-0.1491	-0.0598	-0.1023	-0.0215	-0.0124	-0.0109	-0.1202	0.0693	-0.1592	0.1029	0.1091	0.0243	0.0319	0.0362	0.0942	0.0014	0.1996	-0.0249	0.0076	-0.0653	0.0921	-0.084	-0.1042	-0.0854	0.0244	0.0376	-0.0548	-0.0214	0.0152	-0.027	-0.0733	-0.0758	0.2176	0.1551	0.1294	-0.1605	-0.0353	-0.0107	-0.0925	-0.2074
		MT1307	0.1228	0.1257	-0.1008	0.0215	-0.0786	-0.0816	-0.1239	-0.1713	-0.0596	-0.0982	-0.1073	-0.0454	-0.092	-0.2298	-0.0575	-0.07	0.0409	-0.011	0.11	-0.0013	0.1202	0.2048	-0.0309	0.0703	0.2267	-0.0231	-0.1225	-0.0292	-0.1111	-0.037	-0.1133	-0.0097	-0.0602	-0.1174	-0.1326	0.0126	-0.0567	0.0158	-0.012	0.3508	0.0939	0.1488	-0.0772	0.1295	0.0458	-0.0894	-0.1664
		MT1308	0.1257	-0.0005	-0.0975	-0.0786	0.0442	-0.1068	-0.0191	-0.1679	-0.0862	-0.1556	-0.1607	-0.042	-0.0359	-0.0266	0.1566	-0.151	0.1255	0.1319	0.2014	0.0898	0.1228	0.2072	-0.1184	0.102	0.1804	0.1499	-0.1192	0.0878	0.042	-0.0964	-0.0173	0.024	-0.0569	-0.1137	-0.1294	0.07	-0.1121	-0.0679	0.0217	0.1468	0.0188	0.0098	-0.1256	0.0612	0.0486	-0.0335	-0.1627
		MT1401	0.0239	-0.0063	0.0474	-0.0062	0.1952	0.0019	-0.0505	0.0275	0.1972	-0.0092	0.0337	0.0491	-0.1241	-0.0326	0.032	-0.057	-0.0446	-0.0134	-0.0111	0.0269	-0.0294	0.2093	0.0912	0.0705	0.0148	0.1207	-0.0982	-0.0027	0.0072	-0.1382	-0.0554	-0.1071	-0.0646	-0.0247	0.0037	-0.1586	-0.0607	0.044	0.0171	0.1163	0.0947	0.0636	0.1033	-0.0378	-0.1637	-0.0667	-0.0473
		MT1402	-0.0003	0.0376	0.1516	0.0013	0.1136	0.0103	-0.0975	0.0065	0.2919	-0.0003	0.0428	0.0933	-0.1466	-0.055	-0.118	-0.0136	-0.095	-0.0941	0.0601	0.0052	0.0405	0.1294	0.0382	-0.0726	0.1556	-0.018	-0.0916	0.0358	0.048	-0.0655	0.018	-0.0034	-0.0238	-0.1512	-0.0752	-0.1826	-0.1153	-0.0991	-0.1032	0.1589	0.0499	-0.0163	0.0322	-0.0315	-0.1587	-0.088	-0.1043
		MT1501	0.0119	0.0153	-0.0255	0.0375	-0.0644	-0.0385	-0.0341	0.017	0.0229	0.0111	-0.0359	0.0045	-0.0799	-0.0139	0.0525	-0.0859	0.0587	0.0051	0.1015	0.0161	0.0816	-0.0148	-0.0461	0.03	0.0364	0.052	-0.1413	-0.103	-0.0041	-0.1846	-0.0678	-0.1199	-0.1424	-0.0371	0.0509	-0.1134	0.0195	-0.1174	0.0698	0.0449	-0.0486	-0.1239	-0.0651	-0.0713	0.0348	0.2542	0.2294
		MT1502	-0.0171	0.0243	-0.0553	-0.0115	-0.0638	-0.1327	-0.0598	-0.04	-0.0037	-0.086	-0.0327	-0.0244	-0.0807	-0.0738	0.0645	-0.0803	0.008	0.0119	0.05	-0.043	-0.0715	-0.0768	-0.0089	-0.027	-0.034	-0.0338	-0.148	0.0242	-0.0321	-0.16	-0.0675	-0.1951	-0.0778	-0.0337	-0.0011	-0.0862	-0.0056	-0.0888	0.0132	0.022	-0.134	-0.032	-0.0934	-0.1236	0.0445	0.0119	0.0827
		MT1503	0.0096	0.1229	0.0363	-0.1326	-0.0383	-0.0438	0.0176	-0.0799	0.0622	-0.1278	-0.041	0.0017	-0.058	0.1096	-0.0143	-0.1082	0.0598	0.1274	0.0725	0.0144	-0.0137	-0.0843	-0.0523	-0.0679	0.1499	0.0211	-0.055	0.1418	0.0934	-0.06	0.0631	0.04	0.0543	-0.079	-0.0097	-0.0929	-0.0475	-0.0637	0.0375	0.0122	-0.0254	-0.0402	-0.0149	-0.0517	0.0665	-0.0259	0.0709
		MT1701	0.1174	-0.0752	0.1921	0.0426	0.0357	0.0556	-0.0781	-0.0628	0.1198	0.1408	0.1722	0.1714	-0.044	0.1373	-0.0029	-0.0864	-0.0192	0.0118	-0.074	0.1412	-0.0617	0.141	-0.0674	0.3281	-0.022	0.1143	-0.0101	-0.0348	-0.0872	-0.1065	-0.0265	0.046	-0.0352	-0.06	-0.0275	0.0074	-0.0627	-0.0479	0.0129	0.1988	0.0634	-0.0555	-0.0825	0.0311	0.0115	0.1187	-0.0497
		MT1702	-0.056	-0.0129	-0.0564	-0.0409	-0.0297	-0.0026	-0.1198	-0.1077	-0.074	-0.052	-0.0331	-0.1004	-0.0206	-0.1091	-0.0759	-0.0957	-0.1509	-0.0857	-0.2634	-0.0437	-0.2117	0.0257	0.0276	-0.0956	-0.1526	-0.0008	-0.1523	-0.1087	0.0387	-0.2402	-0.2166	-0.1648	-0.1916	-0.0724	-0.0326	-0.1522	-0.213	0.0454	-0.1681	-0.0462	-0.0176	-0.1988	0.1118	-0.1799	-0.1576	-0.0796	-0.1328
		MT1703	-0.0944	0.0551	-0.0911	0.0132	-0.0331	-0.0074	-0.0341	-0.1063	0.0109	0.014	-0.0046	-0.0639	-0.1411	-0.076	-0.1774	-0.027	-0.117	-0.1166	-0.0877	0.1173	-0.1064	-0.0463	0.0882	0.0017	-0.102	-0.0056	-0.1482	-0.044	0.1314	-0.1949	-0.0356	-0.0574	0.0244	-0.2162	-0.1269	-0.2088	-0.2378	-0.1547	-0.2312	0.3447	0.0924	0.0589	0.1578	0.0035	-0.1532	-0.0506	-0.1639
		MT1704	-0.0803	-0.0046	-0.013	-0.2002	0.0121	0.0039	-0.0515	-0.1564	-0.0666	-0.1085	-0.1176	-0.0505	-0.1003	0.0299	-0.0304	-0.128	-0.0155	0.0184	-0.1401	-0.0987	-0.1258	0.1274	-0.1011	-0.0506	0.0707	0.0988	-0.1024	-0.0635	-0.0564	-0.0412	-0.1593	-0.011	-0.1012	-0.0949	-0.0545	-0.0165	-0.0625	-0.0465	-0.0135	0.158	-0.0108	-0.1478	0.1662	-0.0381	-0.1085	0.0469	-0.1498
		MT1705	-0.043	-0.0392	0.086	0.0797	0.1118	0.0982	-0.1612	-0.0928	-0.048	0.094	0.1006	0.1256	-0.186	-0.0629	0.0039	-0.1274	-0.0145	0.0806	-0.0738	-0.033	-0.1568	0.0638	0.1001	-0.1449	-0.0724	0.0376	-0.1012	-0.0625	-0.0553	-0.1441	-0.158	-0.1782	-0.1344	-0.0231	0.0669	-0.1051	-0.0293	-0.1088	-0.0799	0.0295	-0.0099	-0.0847	0.3058	-0.1891	-0.139	-0.0676	-0.1148
		MT1706	0.0789	-0.1011	0.0325	0.1477	0.2602	0.1745	-0.1265	0.0117	0.0511	0.0049	0.1451	0.1765	-0.1207	0.0104	0.0495	-0.0625	-0.0958	0.0929	0.0023	0.0435	-0.149	0.0763	-0.0225	0.0254	-0.1605	-0.0459	-0.1253	-0.1806	-0.0114	-0.2064	-0.1847	-0.1361	-0.0904	0.0609	0.0787	-0.0664	-0.0188	-0.0354	-0.1391	0.0744	0.0854	-0.0441	0.0948	-0.2093	-0.1633	-0.0884	-0.1748
		MT1707	-0.0359	-0.0315	0.0358	0.0059	0.0273	-0.0531	-0.0153	0.0831	0.0366	0.1582	0.0201	0.1573	-0.1651	-0.0594	0.0926	-0.1303	-0.0052	0.0332	0.1131	-0.0619	0.3079	0.2309	-0.1013	-0.0441	0.0396	0.1591	-0.066	-0.0589	0.0621	-0.0328	-0.0899	0.0015	-0.0621	0.0679	-0.0827	-0.0398	-0.0576	0.1397	0.1141	-0.138	0.1244	-0.0141	0.0106	0.1076	-0.038	-0.065	-0.1954
		MT2101	-0.1211	-0.0865	-0.0589	0.0041	-0.1237	0.0127	-0.087	-0.0458	-0.059	-0.0847	-0.0397	-0.0639	-0.1061	-0.1572	-0.0457	-0.0687	-0.0576	-0.0829	-0.056	0.0081	0.125	-0.077	-0.0493	-0.2308	-0.1474	-0.1775	-0.1654	-0.1568	-0.0395	-0.0558	-0.099	-0.176	0.1017	-0.0413	-0.0125	-0.0056	-0.0453	-0.0593	-0.0902	0.0062	-0.0261	0.1524	0.0079	-0.095	-0.0024	-0.1293	-0.0322
		MT2102	-0.1086	-0.1047	-0.0727	-0.0563	-0.0807	0.0066	-0.0743	-0.0577	-0.0426	-0.1016	-0.0809	-0.1129	-0.0946	-0.1498	-0.0904	-0.0647	-0.0701	-0.1278	-0.0694	-0.0611	0.0679	-0.0925	-0.0945	-0.2613	-0.1479	-0.2021	-0.1585	-0.1796	-0.0514	-0.0366	-0.0847	-0.17	0.1046	-0.0541	0.0084	-0.0422	-0.0575	-0.1033	-0.1403	-0.0321	-0.0351	0.0699	-0.025	-0.1333	-0.0407	-0.1479	-0.0762
		MT2103	-0.1359	-0.0611	-0.129	-0.0214	-0.1376	-0.0761	-0.0674	0.0739	-0.032	0.0056	0.0187	-0.1051	-0.1736	-0.1435	-0.0825	-0.0728	-0.0625	-0.1516	0.0032	-0.0847	0.079	-0.1805	-0.1195	-0.1946	-0.1863	-0.2278	-0.1203	-0.2358	0.0551	-0.0954	-0.0764	-0.1305	0.1174	-0.0448	-0.0122	-0.034	-0.1126	-0.1273	-0.2	-0.055	-0.0828	-0.0418	-0.127	-0.128	-0.0633	-0.085	-0.0678
		MT2104	0.0455	-0.0567	-0.0283	0.0369	0.0286	0.1115	-0.0913	0.0157	-0.0535	-0.0236	0.0528	0.0369	-0.0841	-0.201	-0.0457	-0.1169	-0.1177	-0.0871	0.0069	-0.0806	0.0508	-0.1126	-0.1809	-0.1589	-0.0896	-0.1623	-0.148	-0.139	0.0587	-0.1593	-0.1728	-0.1593	0.0871	-0.0059	0.0803	-0.1482	-0.0452	-0.092	-0.129	0.0444	0.0313	-0.0076	0.0136	-0.0747	0.034	-0.1098	-0.1301
		MT2105	-0.0386	-0.063	-0.0401	0.0368	-0.1229	-0.0747	-0.1122	0.0689	-0.124	-0.0625	0.0007	-0.0435	-0.1303	-0.1527	-0.0796	-0.0131	-0.1348	-0.159	-0.0123	-0.0311	-0.0024	-0.2576	-0.0829	-0.1435	-0.1207	-0.1953	-0.1599	-0.2014	0.0795	-0.1428	-0.1535	-0.1431	0.1023	-0.0773	-0.0712	-0.041	-0.1787	-0.14	-0.1974	-0.0581	-0.1253	-0.0962	-0.1162	-0.1178	-0.0151	-0.128	-0.0942
		MT2106	-0.1029	-0.0229	-0.133	-0.0772	-0.1077	-0.0115	0.0191	-0.0813	-0.0782	-0.0957	-0.0086	-0.1447	-0.2402	-0.1811	0.0213	0.0467	0.0314	-0.0282	-0.0266	-0.0519	-0.0131	-0.1539	-0.0529	-0.2026	0.0338	-0.1726	-0.2259	-0.115	-0.0064	-0.0975	-0.1849	-0.2058	-0.0514	-0.1179	-0.0405	-0.0321	-0.048	-0.0646	-0.1023	0.0137	-0.1131	-0.0729	-0.1014	-0.0521	-0.0632	-0.1464	-0.0679
		MT2107	-0.0375	-0.123	-0.0666	-0.0289	-0.101	-0.0502	-0.0688	0.1043	-0.1294	-0.0634	-0.0216	-0.0718	-0.1605	-0.1076	-0.1928	-0.0475	-0.1408	-0.0892	-0.0365	-0.1108	-0.0795	-0.2464	-0.141	-0.1505	-0.1694	-0.1536	-0.1683	-0.1863	0.007	-0.179	-0.1901	-0.1504	0.0292	-0.1378	-0.0471	-0.091	-0.1345	-0.0134	-0.1529	-0.0586	-0.0823	-0.0734	-0.0252	-0.0999	-0.0123	-0.0594	-0.0976
		MT2108	-0.0129	-0.1502	-0.0684	-0.0551	-0.1013	-0.0026	-0.0932	-0.0059	-0.1281	-0.0921	-0.0755	-0.1011	-0.0873	-0.1327	-0.083	-0.0505	-0.0908	-0.0899	-0.0398	-0.0589	-0.0036	-0.1882	-0.1658	-0.225	-0.136	-0.1765	-0.1395	-0.1575	0.0017	-0.1207	-0.1321	-0.0949	0.1311	-0.0808	0.0479	-0.0432	-0.0559	-0.1194	-0.1774	-0.0867	-0.0602	-0.0249	-0.0743	-0.1636	0.0342	-0.0614	-0.1248
		MT2109	0.1304	0.0295	-0.045	-0.0325	0.2024	0.0635	-0.0508	-0.0009	-0.0918	-0.1383	-0.0847	0.0181	-0.07	-0.0931	-0.0302	-0.0697	-0.0157	0.0767	-0.0102	-0.2217	-0.0915	0.1228	-0.0987	-0.0498	-0.0279	-0.0858	-0.1314	0.0287	0.1685	-0.2085	-0.056	-0.044	0.0345	-0.0925	-0.0243	-0.191	-0.0926	-0.0766	-0.1447	0.1524	0.0162	-0.0238	0.0259	0.0858	0.0477	-0.0674	-0.1131
		MT2110	-0.0927	-0.0891	-0.1194	-0.0212	-0.1866	-0.0996	0.0629	0.0379	-0.2168	-0.0569	-0.1813	-0.0658	-0.1879	-0.1048	0.0428	-0.125	0.0768	-0.0016	0.1188	-0.0207	0.1578	-0.1666	-0.2607	-0.1797	-0.0845	-0.0697	-0.1116	-0.1327	0.0486	-0.1195	-0.01	-0.0297	0.0742	-0.2319	-0.2043	-0.1687	-0.2209	-0.0895	-0.1231	0.0065	-0.155	-0.0399	-0.1698	-0.1205	0.0263	-0.1062	-0.1242
		MT2111	0.0579	-0.1192	-0.0517	0.1585	0.0726	0.0923	-0.0566	0.0258	0.0379	0.1553	0.0948	0.0839	-0.2223	-0.1642	0.0639	-0.1005	-0.0508	-0.0795	0.0499	0.0576	0.0296	-0.1051	-0.1076	-0.1205	-0.036	-0.0936	-0.1739	-0.1637	-0.0293	-0.1873	-0.2692	-0.1864	-0.0386	-0.1017	-0.0298	-0.142	-0.0686	-0.0523	-0.0875	0.1532	-0.044	0.0019	0.1063	-0.119	0.0127	-0.016	-0.0206
		MT2112	-0.1004	-0.1283	-0.0394	-0.0035	-0.1337	-0.0233	-0.0953	-0.1102	-0.0703	-0.065	-0.0484	-0.0432	-0.1149	-0.167	-0.0844	-0.061	-0.0662	-0.0919	-0.0941	-0.0291	0.032	-0.1722	-0.0587	-0.2132	-0.1335	-0.1598	-0.2043	-0.1944	-0.0488	-0.096	-0.199	-0.2163	0.0632	-0.0202	-0.0477	-0.0405	-0.1114	-0.1527	-0.1893	-0.0311	-0.1097	0.0074	-0.0497	-0.0338	-0.0391	-0.1641	-0.1606
		MT2113	-0.0092	-0.1585	-0.0414	-0.0306	-0.105	-0.0796	-0.0471	0.0521	-0.1031	-0.0952	-0.1309	-0.0154	-0.0643	-0.0845	-0.0567	-0.1149	-0.1195	-0.1192	0.0176	-0.0593	0.1115	-0.1988	-0.2322	-0.2384	-0.0742	-0.1319	-0.1742	-0.1112	0.0346	-0.0966	-0.0801	-0.0693	0.1173	-0.1432	-0.0756	-0.0944	-0.1671	-0.1245	-0.1296	-0.0613	-0.1346	-0.0495	-0.1245	-0.1706	0.0412	-0.0872	-0.1305
		MT2114	-0.0811	-0.0773	-0.0792	0.0199	-0.0553	-0.0597	-0.1069	0.1185	-0.0561	0.022	0.0639	-0.0183	-0.1851	-0.1564	-0.0326	-0.0087	-0.0469	-0.1343	-0.0126	-0.0675	-0.0002	-0.2246	-0.1013	-0.1141	-0.0775	-0.2393	-0.197	-0.1864	-0.0258	-0.1442	-0.2239	-0.21	-0.068	-0.0952	-0.0559	-0.0771	-0.0638	-0.1098	-0.0819	0.0875	-0.1227	-0.0562	-0.0845	-0.0644	-0.0161	-0.1259	-0.0501
		MT2115	0.0217	-0.1009	-0.0429	-0.0064	-0.0792	-0.0543	-0.0485	0.1368	-0.1057	-0.0983	-0.0518	-0.0778	-0.1182	-0.115	-0.0587	-0.0308	-0.123	-0.1228	-0.04	-0.0899	-0.0855	-0.2335	-0.1804	-0.1322	-0.0096	-0.0527	-0.1795	-0.1425	0.0646	-0.161	-0.143	-0.1312	0.0296	-0.148	-0.1048	-0.0972	-0.1151	-0.0155	-0.1039	-0.0921	-0.113	-0.1341	-0.1028	-0.0826	0.0984	-0.0119	0.0145
		MT2116	-0.07	-0.0318	-0.1319	0.0548	-0.1404	0.0098	-0.0712	0.0662	-0.1535	-0.0009	0.0124	-0.0417	-0.1752	-0.1762	0.0731	-0.0967	-0.0379	-0.1243	-0.0031	0.0046	0.04	-0.2444	-0.0587	-0.1652	-0.2098	-0.1983	-0.1547	-0.1757	0.0474	-0.1328	-0.0809	-0.1012	0.1078	-0.0503	-0.1339	0.0188	-0.1159	-0.0386	-0.1039	-0.0598	-0.1679	-0.0468	-0.0758	-0.0812	-0.0373	-0.1723	-0.0724
		MT2117	-0.0373	-0.1048	0.0256	-0.0274	-0.0147	0.0715	-0.1287	-0.0565	-0.0405	-0.0682	-0.0186	-0.0437	-0.1232	-0.12	-0.0901	-0.0866	-0.0099	-0.0676	-0.0685	-0.0921	0.0408	-0.028	-0.028	-0.171	-0.1053	-0.1432	-0.128	-0.0885	-0.1156	-0.0001	-0.1859	-0.2056	0.1109	-0.0176	0.0413	-0.0703	-0.0242	-0.0403	-0.0408	0.0987	-0.0055	0.1055	-0.106	-0.1088	-0.0075	-0.1491	-0.0754
		MT2118	0.0433	-0.1346	0.0453	-0.0532	-0.0863	0.0215	-0.1192	0.0507	-0.0503	-0.1079	-0.067	-0.0235	-0.0505	-0.022	0.0353	-0.1082	0.0079	-0.0069	0.0141	-0.0088	0.1284	-0.1203	-0.1564	-0.1751	-0.036	-0.169	-0.0581	-0.1047	0.0819	0.0362	-0.0954	-0.0566	0.2247	0.0171	0.001	0.1243	-0.0023	-0.0388	-0.0853	-0.0244	-0.0675	-0.0235	-0.1427	-0.1092	-0.0606	-0.0617	-0.1024
		MT2119	-0.018	-0.1455	-0.0816	0.0651	-0.0591	-0.0343	-0.0562	0.0195	-0.1587	-0.0478	-0.1178	-0.0244	-0.1285	-0.1549	-0.0682	0.0125	-0.0785	-0.1622	0.0114	-0.0408	0.0524	-0.1599	-0.1332	-0.1733	-0.0515	-0.1188	-0.1634	-0.1256	-0.0008	-0.1114	-0.156	-0.1127	0.0548	-0.1615	-0.0593	-0.1625	-0.1856	-0.1399	-0.1772	0.0763	-0.1228	-0.0597	-0.1899	-0.1618	0.1242	-0.0991	-0.0853
		MT2120	-0.1163	-0.1781	-0.0214	0.0393	-0.0892	0.0232	-0.1076	-0.0381	-0.0437	-0.0476	-0.003	0.0078	-0.0478	-0.2124	-0.1291	-0.0383	-0.0783	-0.077	-0.0784	-0.011	0.0229	-0.13	-0.0412	-0.2318	-0.1476	-0.2047	-0.1632	-0.1831	-0.0614	-0.0795	-0.187	-0.1743	0.0549	0	0.0523	-0.0793	-0.0965	-0.1105	-0.1151	-0.0726	-0.0705	-0.0309	-0.0604	-0.1143	-0.0508	-0.1793	-0.1161
		MT2121	-0.0537	-0.2309	-0.0214	-0.0962	-0.0958	-0.0667	-0.1146	0.055	-0.095	-0.1179	-0.189	-0.0598	-0.1083	-0.1039	-0.1731	-0.12	-0.1134	-0.1129	-0.0509	-0.1728	-0.0052	-0.2055	-0.245	-0.2516	-0.1373	-0.1275	-0.1768	-0.135	-0.0319	-0.0504	-0.1005	-0.1555	0.1322	-0.1403	-0.0018	-0.1446	-0.1685	-0.0868	-0.2266	-0.0448	-0.1028	-0.063	-0.1195	-0.2231	-0.0216	-0.1346	-0.1938
		MT2601	0.1493	0.0111	-0.0308	0.0625	0.156	0.2016	0.0432	-0.0174	0.0618	0.0401	0.0506	-0.0345	-0.0578	-0.0495	0.2466	-0.1756	0.2041	0.092	0.0366	0.0123	0.112	0.299	0.0135	0.0267	-0.0059	-0.0116	-0.0869	-0.0799	-0.0087	-0.0255	-0.1085	-0.129	-0.017	-0.0085	0.0783	-0.0623	0.0793	0.1243	0.1678	0.1699	0.0016	0.1125	-0.0159	-0.0016	0.0005	-0.0267	0.0003
		MT2603	-0.0335	-0.1363	-0.1654	0.0032	0.054	0.3213	0.0666	0.0088	-0.0552	0.002	-0.1385	-0.144	-0.0337	-0.2095	0.144	-0.1077	0.0524	0.0574	-0.0972	-0.0565	-0.0198	0.0714	-0.0245	-0.0726	-0.073	-0.1088	-0.1243	0.008	0.0844	0.0035	-0.0129	-0.0346	-0.0222	-0.0139	-0.0753	-0.0374	-0.0527	0.0259	-0.0037	-0.0588	-0.0026	-0.0147	-0.0202	0.0197	-0.0043	-0.0884	-0.0048
		MT3501	0.0198	0.0237	0.0093	0.0167	0.0013	-0.0368	-0.0333	-0.0511	0.0505	0.0168	0.0613	0.1619	-0.1818	-0.0179	0.0544	-0.0831	0.1298	0.0379	0.0115	0.0947	0.0299	0.1612	0.133	-0.0006	-0.0602	0.0974	-0.0514	-0.1767	0.1093	-0.2036	-0.0716	-0.2022	-0.0824	-0.0413	-0.0387	0.0999	0.0584	-0.069	0.0079	0.0556	-0.051	-0.0074	0.1368	0.005	-0.0918	0.0727	-0.0295
		MT3502	-0.1662	0.0197	0.1092	0.0421	-0.0009	-0.0995	-0.145	-0.0818	0.2033	0.2516	0.2759	0.113	-0.1734	-0.1462	-0.1552	-0.0785	-0.0922	-0.1223	-0.1566	-0.0438	-0.1364	-0.113	0.1896	0.062	-0.1574	-0.0676	-0.0831	-0.0417	0	-0.0869	-0.1381	-0.1911	0.0949	0.0311	-0.0384	0.0618	-0.0781	-0.2608	-0.2692	0.1855	-0.0209	0.054	0.0149	0.0798	-0.0882	-0.1141	-0.0984
		MT3503	-0.1549	-0.0254	-0.0951	-0.0117	0.0427	-0.1758	-0.1195	-0.1346	-0.042	0.0212	0.0691	-0.0256	-0.2376	-0.1411	-0.2333	-0.0856	-0.1007	-0.0332	-0.2065	-0.1286	-0.295	-0.1177	0.1032	-0.1105	-0.2387	-0.1736	-0.078	-0.0906	-0.0589	-0.1075	-0.1368	-0.1594	0.1168	-0.0135	-0.1339	0.0456	-0.0564	-0.2407	-0.2555	0.0965	-0.1417	0.0554	0.0541	0.099	-0.0151	-0.1425	-0.0917
		MT3504	0.005	-0.0212	0.1892	0.0764	0.0208	-0.0902	-0.1519	-0.0418	0.1021	0.2259	0.1971	0.1132	0.0229	-0.1211	-0.1512	-0.0491	-0.0531	-0.077	-0.186	-0.0978	-0.1737	-0.098	0.1476	0.1801	-0.0929	0.015	-0.0472	0.0096	-0.0629	-0.1076	-0.1476	-0.2197	0.0411	0.0782	0.0149	0.0715	-0.0412	-0.1863	-0.1945	0.0879	-0.0472	-0.0095	-0.0619	-0.0459	0.0257	-0.0969	-0.0843
		MT3505	0.0208	0.1746	-0.021	0.1332	0.0394	0.0617	-0.0309	0.0902	0.0953	0.1244	0.1611	0.1221	-0.1405	-0.1061	0.0647	-0.0935	-0.0228	-0.0516	0.0163	0.1254	0.0626	0.0244	0.3044	0.0064	-0.104	0.0633	-0.0127	-0.0406	0.2433	-0.1234	0.0395	-0.0542	0.0302	0.0404	-0.0946	0.0072	-0.0054	-0.1215	-0.0218	0.0223	-0.0175	0.0005	0.137	0.0072	-0.0541	0.0421	0.0477
		MT3506	0.1087	0.038	0.0254	0.0566	0.0176	-0.0231	0.0083	-0.0915	0.078	0.0665	0.0754	0.17	-0.0389	-0.0286	0.0424	-0.0242	0.1114	0.0552	0.0621	0.1362	0.008	0.2358	0.1073	0.1494	-0.0556	0.1702	-0.0001	0.0361	0.185	-0.2157	0.052	-0.11	0.0784	-0.0194	0.0107	-0.0428	0.0401	-0.2382	-0.0781	0.0344	0.0222	-0.0513	0.0323	-0.0091	-0.0413	0.1415	0.1296
		MT3507	0.0054	0.0529	0.0706	0.1317	0.1376	-0.0129	-0.1905	-0.0194	0.0884	0.1513	0.3245	0.1137	0.0589	-0.2629	-0.0926	-0.1369	-0.0342	-0.1012	-0.0694	-0.0558	-0.1214	-0.0919	0.161	0.1349	-0.1552	-0.1139	-0.1363	-0.0213	0.024	-0.1456	-0.2707	-0.3283	0.0163	-0.0112	0.0185	-0.0026	-0.0525	-0.2149	-0.1121	0.1882	-0.0891	-0.0467	0.0444	-0.0274	0.0695	-0.1282	-0.0395
		MT3508	0.0848	0.0517	-0.0614	0.0953	0.0973	0.0211	0.0472	0.0488	0.083	0.0108	0.1498	0.146	-0.1443	-0.0476	0.0888	-0.1014	0.0614	0.1289	0.0411	0.1145	-0.0772	0.0816	0.153	0.1278	0.0612	0.0228	-0.086	-0.0471	-0.039	-0.0932	-0.1429	-0.0951	-0.0488	0.0308	-0.0997	0.0908	0.0524	0.0347	0.1079	0.1126	-0.0238	0.1189	-0.0134	0.2316	0.036	-0.1414	-0.0991
		MT3509	-0.0618	0.161	-0.128	0.1235	0.1306	0.1157	-0.037	-0.1416	-0.089	0.0106	0.1182	-0.0321	-0.0858	-0.27	0.0211	-0.1298	0.031	0.0977	0.0079	-0.0496	-0.0447	0.0487	0.1867	0.0307	-0.159	-0.1034	-0.1191	-0.1425	0.0279	-0.1286	-0.1431	-0.198	-0.1189	0.0666	0.0835	-0.1519	0.0196	-0.0619	0.0048	0.0795	-0.024	0.0244	0.2117	0.0521	-0.1248	-0.2293	-0.2367
		MT3510	0.0945	0.1393	0.1937	0.0727	0.2172	-0.0457	-0.1022	0.1515	0.3826	0.0858	0.2662	0.2412	-0.0664	-0.1322	-0.0651	-0.0983	-0.0396	-0.0023	-0.0694	0.0913	-0.0848	0.1607	0.169	0.0278	0.0683	-0.08	-0.0613	0.0538	0.2926	-0.1427	-0.0831	-0.1052	0.0619	0.0696	-0.0135	-0.1372	-0.0559	-0.1155	-0.0382	0.2022	0.0366	-0.0151	0.1663	0.055	0.0391	0.0687	0.1535
		MT3511	-0.0567	0.1084	0.0659	0.1228	-0.1232	-0.0219	0.0183	-0.0161	0.0704	0.1112	-0.0189	0.0694	-0.0953	-0.09	0.036	0.0427	-0.0214	-0.1168	-0.0831	0.0623	-0.0686	-0.0648	0.228	-0.0596	-0.1564	0.116	-0.0259	-0.1416	0.0297	-0.0141	-0.0063	-0.0303	0.0559	0.0419	-0.1833	0.1268	-0.1097	-0.0185	0.0189	-0.1383	-0.1873	-0.1303	-0.084	-0.0291	-0.0342	-0.062	0.0001
		MT3512	-0.1318	0.1042	-0.1256	0.0812	0.1114	-0.0177	-0.0675	-0.0799	-0.0848	-0.03	0.0139	-0.103	-0.2227	-0.1103	-0.1127	-0.1331	-0.2028	-0.1472	-0.0617	0.0667	-0.1392	-0.0539	0.1935	0.0202	-0.1925	-0.0741	-0.0571	-0.1099	0.0172	-0.1261	-0.0761	-0.0644	0.0104	-0.0464	-0.128	-0.0079	-0.0502	-0.065	-0.0983	0.1251	-0.003	0.1595	0.1111	0.0662	-0.1524	-0.2198	-0.1307
		MT3513	-0.0282	0.1952	0.0021	0.0648	0.0948	-0.0131	-0.0393	0.0145	0.1872	0.0763	0.1475	0.072	-0.1766	-0.1777	0.0862	-0.1097	0.0286	0.033	0.0053	0.0792	-0.0147	0.1448	0.2525	-0.0041	0.0011	0.0202	-0.089	0.0773	0.0589	-0.0611	0.0274	0.0047	-0.0519	-0.0081	-0.1025	-0.0027	-0.0485	0.0644	0.1397	0.209	0.0592	0.1166	0.1817	0.1272	0.0012	-0.2029	-0.1023
[truncated: 170 more columns]

## Sheet: Sup Table 7
		Supplementary Table 7: Phased microsatellite alleles for 12 B4galnt2-linked loci.
			Phased Allele 1													Phased Allele 2
		Mouse ID	B4galnt2	D11mit14	D11mit222	D11mit67	MS8	MS13	MS6	CHR11JJ25	MS2	MS1	D11mit289	D11mit213	D11mit70	B4galnt2	D11mit14	D11mit222	D11mit67	MS8	MS13	MS6	CHR11JJ25	MS2	MS1	D11mit289	D11mit213	D11mit70
		JJM0101	C	7	10	12	25	16	28	12	13	28	40	18	26	R	7	15	13	15	23	13	25	11	25	40	18	28
		JJM0102	C	7	10	15	12	18	27	5	13	25	40	19	25	C	7	10	16	23	29	36	25	11	25	36	18	28
		JJM0202	R	7	11	16	26	23	13	12	13	23	43	18	22	C	21	10	17	23	20	33	12	11	24	37	20	24
		JJM0203A	C	7	10	17	24	20	26	24	11	24	36	19	26	R	7	15	13	15	23	13	25	11	25	39	18	28
		JJM0203B	R	7	10	16	20	23	13	24	11	25	36	18	24	C	7	15	16	12	16	30	25	11	25	38	18	24
		JJM0204	C	20	9	18	28	16	29	12	12	27	36	18	24	C	20	10	19	28	16	29	12	12	27	36	18	24
		JJM0205	C	7	15	15	22	20	26	24	11	31	36	18	24	R	7	15	16	22	23	13	5	13	24	31	20	24
		JJM0206	C	7	10	17	23	20	33	12	11	24	37	20	24	R	7	11	16	26	23	13	12	13	23	43	18	22
		JJM0207	C	7	10	16	25	22	27	5	14	24	40	18	24	C	7	11	17	22	20	26	24	11	31	36	18	24
		JJM0208	C	7	10	16	25	22	27	5	14	24	40	18	24	C	21	9	15	23	20	33	12	11	24	37	20	24
		JJM0209	C	7	10	16	25	22	27	5	14	24	40	18	24	R	7	15	16	22	23	13	5	13	24	31	20	24
		JJM0210	C	7	11	17	22	20	26	24	11	31	36	18	24	R	7	15	16	22	23	13	5	13	24	31	20	24
		JJM0401	C	20	15	16	25	18	22	14	10	21	33	18	20	C	20	16	13	26	19	32	8	11	22	30	21	20
		JJM0402	C	7	18	13	16	18	17	27	12	21	33	21	23	C	21	15	16	27	18	29	24	12	23	36	21	23
		JJM0501	C	20	18	20	25	16	28	25	11	25	37	19	23	C	21	10	19	20	15	25	12	12	21	40	19	25
		JJM0502	C	7	10	16	26	20	35	5	14	24	38	18	22	C	19	14	16	23	18	25	25	11	25	38	18	24
		JJM0503	C	21	10	19	20	15	25	12	12	21	38	19	25	C	21	10	19	20	15	25	12	12	21	38	19	25
		JJM0504	C	7	10	16	25	18	30	12	12	26	40	18	22	C	21	10	19	20	15	25	12	12	21	38	19	25
		JJM0601	C	7	19	20	21	11	40	12	12	26	36	18	25	C	21	10	19	20	15	25	12	12	21	39	19	25
		JJM0602	C	7	14	13	24	20	26	24	11	24	36	18	21	C	21	16	18	25	18	28	18	11	23	33	20	24
		JJM0603	C	7	19	20	21	11	40	12	12	26	36	18	25	C	20	10	16	12	16	30	12	12	26	42	18	19
		JJM0604	C	20	10	16	12	16	30	12	12	26	42	18	19	C	22	19	20	24	20	26	24	11	24	36	18	21
		JJM0701	C	7	15	13	12	16	30	7	13	24	34	20	24	C	20	10	19	28	11	30	27	11	24	40	18	23
		JJM0702	C	21	11	17	22	18	37	26	11	26	37	21	25	C	21	15	18	25	18	27	19	11	20	40	18	23
		JJM0801	R	19	17	13	26	23	13	17	10	27	36	18	24	C	21	10	15	20	16	28	5	13	25	40	18	28
		JJM0802	C	7	10	16	25	18	29	25	11	25	40	18	22	C	7	15	16	12	16	29	25	11	25	38	20	24
		JJM0901	C	20	16	13	26	19	32	8	11	22	30	21	20	C	21	14	13	24	18	31	29	11	23	37	20	25
		JJM0902	C	7	14	13	26	18	29	4	10	21	33	23	23	C	20	16	13	26	19	32	8	11	22	30	21	20
		JJM0903	C	20	18	20	25	16	28	25	11	25	37	19	23	C	21	10	15	21	11	38	13	11	25	42	18	19
		JJM0904	C	19	10	16	25	18	29	17	10	24	40	23	25	C	20	16	13	24	17	31	29	11	24	37	20	25
		JJM0905	C	7	13	16	20	15	25	12	12	22	38	19	25	C	20	16	13	26	19	32	8	11	22	30	21	20
		JJM0906	C	7	13	16	19	19	21	13	11	24	37	18	24	C	21	14	13	24	18	31	29	11	23	37	20	25
		JJM0908	C	7	14	16	26	18	29	4	10	21	30	23	23	C	20	16	13	26	19	32	8	11	22	30	21	20
		JJM0909	C	7	10	17	24	20	27	24	11	24	36	19	23	C	20	15	16	25	18	22	14	10	21	33	18	20
		JJM0910	C	20	15	13	19	17	34	13	10	21	36	20	24	C	20	15	16	25	18	22	14	10	21	33	18	20
		JJM0911	C	7	9	17	24	20	27	24	11	24	35	19	23	C	19	10	16	25	18	29	17	10	24	40	23	25
		JJM0912	C	7	10	17	24	20	27	24	11	24	36	19	23	C	20	15	16	25	18	22	14	10	21	36	20	24
		JJM1001	R	7	11	16	26	23	13	12	13	23	34	20	24	C	22	10	17	23	16	24	24	11	26	40	18	23
		JJM1002	R	7	11	16	26	23	13	12	13	23	34	19	26	C	22	10	17	23	16	24	24	11	26	40	18	23
		JJM1201	C	7	9	15	23	28	36	27	11	25	37	17	24	C	7	10	16	23	29	36	27	11	25	37	18	24
		JJM1202	C	19	10	13	23	29	36	27	11	25	37	18	24	R	7	10	16	24	23	13	25	11	25	37	18	24
		JJM1203	C	19	10	15	16	21	30	12	12	23	35	18	24	C	20	13	16	21	25	30	12	12	21	39	18	23
		JJM1204	C	20	16	13	20	18	28	13	10	21	32	21	24	C	20	16	13	20	19	28	12	10	21	32	22	24
		JJM1301	C	20	13	16	27	23	13	13	12	21	37	18	24	C	20	15	12	22	18	25	12	11	22	37	19	23
		MJJ0101	C	19	10	16	22	20	25	5	13	24	39	18	22	C	20	9	13	12	16	24	18	11	24	38	18	26
		MJJ0102	R	19	14	16	20	23	13	12	16	30	38	18	22	C	20	10	13	12	16	24	18	11	24	38	18	26
		MJJ0103	C	7	15	13	25	20	32	24	11	26	32	18	23	C	19	15	16	19	16	26	12	10	23	40	18	26
		MJJ0104	C	7	15	13	25	20	32	24	11	26	32	17	23	C	19	15	16	19	16	26	12	10	23	40	18	26
		MJJ0105	R	7	10	16	27	23	13	25	11	25	36	18	27	C	7	15	13	25	20	32	24	11	26	32	18	23
		MJJ0106	C	19	15	16	19	16	26	12	10	23	40	18	26	C	20	10	13	12	16	24	18	11	24	38	18	26
		MJJ0107	C	19	10	16	22	20	25	5	13	24	39	18	22	R	20	14	16	20	23	13	12	16	30	38	17	22
		MJJ0108	R	7	10	15	27	23	13	25	11	25	36	18	27	C	19	10	16	22	20	25	5	13	24	39	18	22
		MJJ0109	R	7	10	16	27	23	13	25	11	25	39	18	22	C	20	9	13	12	16	24	18	11	24	38	18	26
		MJJ0111	C	19	10	16	22	20	25	5	13	24	39	18	22	C	20	9	13	12	16	24	18	11	24	38	18	26
		MJJ0112	R	7	10	16	27	23	13	25	11	25	36	18	27	C	7	15	13	25	20	32	24	11	26	32	18	23
		MJJ0113	R	7	10	16	27	23	13	25	11	25	38	17	27	C	20	9	13	12	16	24	18	11	24	38	18	26
		MJJ0114	C	19	10	16	22	20	25	5	13	24	39	18	22	C	20	10	13	12	16	24	18	11	24	38	18	26
		MJJ0115	C	20	10	13	12	16	24	18	11	24	38	18	26	R	20	14	16	20	23	13	12	16	30	38	18	22
		MJJ0116	R	7	10	16	27	23	13	25	11	25	36	18	27	C	19	15	16	19	16	26	12	10	23	40	18	26
		MJJ0117	C	19	15	16	19	16	26	12	10	23	40	18	26	C	20	10	13	12	15	24	18	11	24	38	18	26
		MJJ0301	C	22	9	15	12	17	27	5	13	25	40	18	19	C	22	10	15	12	18	27	5	13	25	40	18	19
		MJJ0601	R	7	10	16	12	23	13	5	14	24	35	18	24	C	16	11	15	15	19	30	12	12	22	38	19	23
		MJJ0602	R	7	9	15	12	23	13	5	14	24	35	18	24	R	7	10	16	12	23	13	5	14	24	35	18	24
		MJJ0603	R	7	10	16	12	23	13	5	14	24	35	18	24	C	7	10	18	22	19	38	12	11	22	35	17	24
		MJJ0604	R	7	10	16	12	23	13	5	14	24	36	18	24	R	7	10	16	12	23	13	5	14	24	36	18	24
		MJJ0605	R	7	9	16	12	23	13	5	14	24	36	18	24	R	7	10	16	12	23	13	5	14	24	36	18	24
		MJJ0606	C	7	9	18	22	19	38	12	11	22	36	18	24	R	7	10	16	12	23	13	5	14	24	36	18	24
		MJJ0607	C	7	9	18	22	19	38	12	11	22	36	18	24	R	7	10	16	12	23	13	5	14	24	36	18	24
		MJJ0608	R	7	9	16	12	22	13	5	14	24	36	18	24	R	7	10	16	12	23	13	5	14	24	36	18	24
		MJJ0609	R	7	9	15	12	23	13	5	14	24	35	18	24	R	7	10	16	12	23	13	5	14	24	35	18	24
		MJJ0610	C	7	9	18	22	19	38	12	11	22	35	18	24	R	7	10	16	12	23	13	5	14	24	35	18	24
		MJJ0611	R	7	10	16	12	23	13	5	14	24	35	18	24	R	7	10	16	12	23	13	5	14	24	35	18	24
		MJJ0701	C	7	10	17	20	22	29	5	13	25	41	18	24	C	17	10	18	12	16	29	12	11	25	39	18	22
		MJJ0702	C	17	10	18	12	16	29	12	11	24	39	18	22	C	20	15	13	26	20	30	12	12	26	39	17	22
		MJJ0703	C	17	10	18	12	16	29	12	11	24	39	18	22	C	20	10	16	22	16	31	24	13	23	34	21	26
		MJJ0901	R	7	9	15	23	23	25	5	13	24	34	18	24	C	7	10	16	21	16	28	12	11	25	34	18	23
		MJJ0902	C	7	10	15	12	16	30	24	13	24	40	18	24	R	7	10	16	23	23	25	5	13	24	35	18	24
		MJJ1001	C	7	10	16	21	11	33	5	13	23	39	18	25	R	19	11	16	23	23	25	5	13	24	34	18	24
		MJJ1002	R	7	9	16	23	23	25	5	13	24	34	18	24	C	7	10	15	12	16	30	24	13	24	40	18	24
		MJJ1003	C	7	10	15	12	16	30	24	13	24	40	18	24	C	7	10	16	21	16	28	12	11	25	35	17	23
		MJJ1004	C	7	10	15	12	16	30	24	13	24	40	18	24	C	7	10	15	12	16	30	24	13	24	40	18	24
		MJJ1005	C	7	10	15	12	16	30	24	13	24	40	18	24	C	7	10	15	12	16	30	24	13	24	40	18	24
		MJJ1101	R	20	14	18	12	23	13	5	14	25	36	18	24	R	20	14	18	28	23	13	5	13	25	38	18	24
		MN0201	R	7	10	16	22	23	13	25	11	25	37	21	26	R	20	11	16	25	23	13	5	13	23	38	18	28
		MN0202	C	19	10	16	25	16	32	5	13	24	36	18	24	C	19	10	16	25	16	32	5	13	24	36	18	24
		MN0203	R	19	17	13	25	23	13	5	13	25	37	21	26	R	20	11	16	25	23	13	5	13	23	38	18	28
		MN0204	C	19	10	16	25	16	32	5	13	24	36	18	24	R	20	11	16	22	23	13	5	13	24	36	18	21
		MN0205	C	19	14	16	25	18	26	3	10	19	37	18	23	R	19	17	13	25	23	13	5	13	25	37	21	26
		MN0206	C	7	10	16	22	22	27	5	14	24	41	18	25	C	7	15	13	20	19	32	24	12	25	35	18	24
		MN0207	R	20	11	15	22	22	13	4	13	24	35	18	21	R	20	11	16	25	23	13	5	13	23	38	18	28
		MN0301	C	7	10	16	22	22	27	5	14	24	34	18	28	C	19	10	15	25	16	32	5	13	24	34	18	24
		MN0302	R	7	10	16	22	23	13	25	11	25	35	18	26	R	7	10	16	22	23	13	25	11	25	35	18	26
		MN0303	C	7	10	16	22	22	27	5	14	24	34	18	28	C	7	10	16	24	22	27	5	14	24	37	19	25
		MN0304	C	7	10	16	22	22	27	5	14	24	34	18	28	C	7	10	16	24	22	27	5	14	24	34	18	28
		MN0305	C	7	10	15	24	21	27	5	14	24	37	19	25	C	7	10	16	24	22	27	5	14	24	37	19	25
		MN0306	R	7	10	16	22	23	13	25	11	25	37	18	26	C	7	10	16	24	22	27	5	14	24	37	19	25
		MN0307	C	7	10	16	22	22	27	5	14	24	34	18	28	C	7	10	16	24	22	27	5	14	24	37	19	25
		MN0308	C	7	10	16	24	22	27	5	14	24	37	19	25	C	19	10	16	25	16	32	5	13	24	36	18	24
		MN0309	C	7	10	16	22	22	27	5	14	24	34	18	28	C	7	10	16	24	22	27	5	14	24	34	18	28
		MN0310	R	7	10	16	22	23	13	25	11	25	37	18	26	C	7	10	16	24	22	27	5	14	24	37	19	25
		MN0311	C	7	10	16	22	22	27	5	14	24	36	18	28	C	19	10	16	25	16	32	5	13	24	36	18	24
		MN0312	C	7	10	16	24	22	27	5	14	24	37	19	25	C	19	10	16	25	16	32	5	13	24	36	18	24
		MN1201	C	7	10	16	20	18	28	24	11	24	43	18	25	C	20	15	14	24	20	33	25	11	30	41	20	25
		MN1202	C	20	11	16	24	18	27	12	10	26	33	18	23	C	20	11	16	24	18	27	12	10	26	33	18	23
		MN2401	C	7	13	16	22	21	27	12	12	24	35	18	24	C	7	14	16	26	11	27	12	12	21	33	21	27
		MN2402	C	7	10	16	25	16	27	25	11	25	40	18	26	C	19	10	17	25	11	29	24	12	23	36	18	25
		MN2601	C	20	8	22	22	20	26	24	11	24	38	18	25	C	20	11	16	19	16	27	12	12	21	40	18	23
		MN2602	C	7	17	13	24	19	26	5	14	24	38	17	24	C	20	11	16	19	16	27	25	11	25	41	18	23
		MN2603	C	7	17	13	24	19	26	5	14	24	38	17	24	C	20	8	22	22	20	26	24	11	24	38	18	25
		MN2604	C	19	10	16	25	20	34	12	12	28	35	18	24	C	20	11	16	19	16	27	25	11	25	42	18	23
		MN2605	C	19	10	16	25	20	34	12	12	28	35	18	24	C	20	11	16	19	16	27	25	11	25	42	18	23
		MN2606	C	20	11	16	19	16	27	12	12	21	40	18	23	C	20	11	16	19	16	27	25	11	25	42	18	23
		MN2608	C	20	11	16	19	16	27	25	11	26	42	18	23	R	20	15	13	25	23	13	17	10	26	36	18	24
		MN2609	C	20	11	16	19	16	27	25	11	26	42	18	23	R	20	15	13	25	23	13	17	10	26	36	18	24
		MN2610	C	20	8	22	22	20	26	24	11	24	38	18	25	C	20	11	16	19	16	27	25	11	25	42	18	23
		MN2611	C	20	11	16	19	16	27	25	11	25	42	18	23	C	20	11	16	19	16	27	25	11	25	42	18	23
		MN2612	C	20	11	16	19	16	27	25	11	26	42	18	23	R	20	15	13	25	23	13	17	10	26	36	18	24
		MN2613	C	20	11	16	19	16	27	25	11	26	42	18	23	R	20	15	13	25	23	13	17	10	26	36	18	24
		MN2614	C	20	11	16	19	16	27	12	12	21	40	18	23	R	20	15	13	25	23	13	17	10	26	36	18	24
		MN2615	C	7	10	16	21	11	24	25	11	25	39	18	23	C	7	17	13	24	19	26	5	14	24	38	17	24
		MN2616	C	7	17	13	24	19	26	5	14	24	38	17	24	C	20	11	16	19	16	27	25	11	25	42	18	23
		MN2901	R	7	16	16	22	23	13	5	14	24	38	18	23	C	20	10	17	22	31	30	12	12	25	40	18	22
		MN2902	C	7	13	16	12	17	29	17	10	28	43	18	25	C	19	10	17	22	30	30	12	12	24	43	18	25
		MN3201	R	19	15	13	18	23	13	12	12	21	37	18	25	R	20	15	13	21	23	13	5	13	25	40	18	26
		MN3202	R	18	15	13	18	23	13	12	12	21	37	18	25	R	19	15	13	18	23	13	12	12	21	37	18	25
		MN3203	C	7	8	22	22	20	28	24	11	24	42	19	23	R	19	15	13	18	23	13	12	12	21	37	18	25
		MN3204	C	7	10	16	26	20	36	5	14	24	38	17	23	C	7	13	16	20	18	27	17	10	24	35	18	26
		MN3205	C	7	10	16	26	20	36	5	14	24	38	17	23	C	7	10	16	26	20	36	5	14	24	38	17	23
		MN3206	R	19	15	13	18	23	13	12	12	21	37	18	25	R	20	15	13	21	23	13	5	13	25	40	18	26
		MN3207	R	19	15	13	18	23	13	12	12	21	37	18	25	R	20	15	13	21	23	13	5	13	25	40	18	26
		MN3208	C	7	10	16	26	20	36	5	14	24	38	17	23	C	7	10	16	26	20	36	5	14	24	38	17	23
		MN3209	C	7	10	16	26	20	36	5	14	24	38	17	23	C	7	10	16	26	20	36	5	14	24	38	17	23
		MN3210	C	7	10	16	26	20	36	5	14	25	38	17	23	R	20	15	13	21	23	13	5	13	25	40	18	26
		MN3211	R	20	15	13	21	23	13	5	13	25	40	18	26	R	20	15	13	21	23	13	5	13	25	40	18	26
		MN3212	R	20	15	13	21	23	13	5	13	25	40	18	26	R	22	15	13	21	23	13	5	13	25	40	18	26
		MN3213	C	21	14	16	23	25	28	12	12	28	43	20	23	C	21	14	16	23	25	28	12	12	29	43	20	23
		MN3214	R	20	15	13	21	23	13	5	13	25	40	18	26	R	20	15	13	21	23	13	5	13	25	40	18	26
		MN3215	R	19	15	13	18	23	13	12	12	21	37	18	25	R	20	15	13	21	23	13	5	13	25	40	18	26
		MN4101	C	7	11	16	24	18	26	5	13	24	37	20	29	C	21	10	18	12	17	29	17	10	28	33	21	22
		MN4102	C	7	11	16	24	18	26	5	13	24	37	20	29	C	19	11	16	19	17	27	25	11	25	33	21	27
		MN4103	C	7	11	16	24	18	26	5	13	24	37	20	29	R	22	11	16	24	23	13	5	13	24	37	18	24
		MN4104	C	19	15	13	25	16	30	27	11	24	40	18	23	C	21	13	16	24	18	29	24	12	23	39	18	22
		MN4105	C	7	11	16	24	18	26	5	13	24	37	20	29	C	7	15	14	12	19	28	25	11	25	33	21	22
		MN4106	C	7	10	16	26	19	36	25	13	25	40	18	26	C	21	13	16	24	18	29	24	12	23	38	18	22
		MN4107	C	7	11	16	24	18	26	5	13	24	37	20	29	R	22	11	16	24	23	13	5	13	24	37	18	24
		MT0101	R	7	12	16	28	23	13	5	13	25	37	20	24	C	19	14	16	25	11	32	12	12	25	39	18	26
		MT0102	R	7	12	16	28	23	13	5	13	25	37	20	24	R	19	17	13	25	23	13	5	13	25	37	21	26
		MT0103	C	19	14	16	25	11	32	12	12	25	39	18	26	R	19	17	13	25	23	13	5	13	25	37	21	26
		MT0104	R	19	17	13	25	23	13	5	13	25	37	21	26	R	20	17	13	25	23	13	5	13	25	37	18	24
		MT0105	C	19	14	16	25	11	32	12	12	25	39	18	26	R	19	17	13	25	23	13	5	13	25	37	21	26
		MT0106	R	7	12	16	28	23	13	5	13	25	37	20	24	C	19	14	16	25	11	32	12	12	25	39	18	26
		MT0107	R	7	12	16	28	23	13	5	13	25	37	20	24	R	19	17	13	25	23	13	5	13	25	37	21	26
		MT0108	C	7	15	13	20	19	32	24	12	25	37	18	24	R	19	17	13	25	23	13	5	13	25	37	21	26
		MT0109	R	20	17	13	25	23	13	5	13	25	38	21	26	R	22	10	17	25	23	13	27	11	25	38	18	23
		MT0110	C	7	15	13	20	19	32	24	12	25	35	18	24	C	7	15	13	20	19	32	24	12	25	35	18	24
		MT0111	R	7	12	16	28	23	13	5	13	25	37	20	24	R	22	10	17	17	23	13	5	13	24	37	19	25
		MT0112	C	7	15	13	20	19	32	24	12	25	35	18	24	C	7	15	13	20	19	32	24	12	25	35	18	24
		MT0113	C	20	15	14	24	20	33	25	11	30	41	20	25	C	20	15	14	24	20	33	25	11	30	41	20	25
		MT0114	R	19	17	13	25	23	13	5	13	25	37	21	26	R	22	10	17	17	23	13	5	13	24	37	19	25
		MT0115	C	7	15	13	20	19	32	24	12	25	37	18	24	R	22	10	17	17	23	13	5	13	24	37	19	25
		MT0116	C	7	15	13	20	19	32	24	12	25	35	18	24	C	20	15	14	24	20	33	25	11	30	41	20	25
		MT1301	C	7	15	13	24	18	26	25	11	25	40	18	22	C	15	16	21	23	19	31	13	10	21	37	19	24
		MT1302	C	7	15	13	24	18	26	25	11	25	40	18	22	C	15	16	21	23	19	31	13	10	21	37	19	24
		MT1303	R	15	16	21	22	23	13	12	13	23	39	18	26	C	15	16	21	23	19	31	13	10	21	37	19	24
		MT1304	R	7	8	22	22	23	13	12	13	23	39	18	26	C	15	16	21	23	19	31	13	10	21	37	19	24
		MT1305	C	7	15	13	24	18	26	25	11	25	40	18	22	C	15	16	21	23	19	31	13	10	21	37	19	24
		MT1306	C	7	10	16	18	11	24	26	11	26	39	19	26	R	15	16	21	22	23	13	12	13	23	39	18	24
		MT1307	R	15	16	21	22	23	13	12	13	23	39	18	26	C	15	16	21	23	19	31	13	10	21	37	19	24
		MT1308	C	7	10	16	18	11	24	26	11	26	39	19	26	C	15	16	21	23	19	31	13	10	21	37	19	24
		MT1401	C	20	15	13	23	18	25	25	11	25	38	18	24	C	20	15	13	23	18	25	25	11	25	38	18	24
		MT1402	C	20	15	13	23	18	25	25	11	25	38	18	24	C	21	8	22	18	18	27	24	11	26	38	21	24
		MT1501	R	7	10	18	22	23	13	25	11	25	35	18	26	C	20	10	16	20	18	28	24	11	24	41	18	23
		MT1502	C	7	15	13	20	19	32	24	12	25	36	18	24	R	20	11	16	22	23	13	5	13	24	36	18	21
		MT1503	R	7	10	16	22	23	13	25	11	25	36	18	26	R	20	11	16	22	23	13	5	13	24	36	18	21
		MT1701	C	20	10	16	18	18	27	25	11	25	38	19	25	C	20	10	16	23	11	24	25	13	23	38	18	23
		MT1702	C	7	13	17	25	18	26	25	11	25	38	19	25	C	20	10	16	18	18	29	24	11	26	42	19	22
		MT1703	C	19	10	17	19	18	26	24	12	24	38	18	23	C	20	10	17	22	16	30	24	13	23	37	19	24
		MT1704	C	19	10	16	18	18	27	25	11	25	38	22	24	C	20	10	16	23	11	24	25	13	23	38	18	23
		MT1705	C	7	10	16	23	11	24	25	13	24	38	18	23	R	7	14	16	25	23	13	5	13	24	36	18	24
		MT1706	C	7	10	16	23	11	24	25	13	23	38	18	24	C	7	13	17	25	18	26	25	11	25	38	19	25
		MT1707	C	7	13	13	14	16	28	23	11	24	37	18	24	C	19	10	17	25	11	29	24	12	24	37	21	26
		MT2101	C	7	10	16	26	20	35	5	14	24	38	17	22	C	19	14	16	23	18	25	25	11	25	38	18	24
		MT2102	C	19	14	16	23	18	25	25	11	25	38	18	24	C	19	14	16	23	18	25	25	11	25	38	18	24
		MT2103	C	7	10	16	26	20	35	5	14	24	38	17	22	C	7	10	16	26	20	35	5	14	24	38	17	22
		MT2104	C	7	10	16	26	20	35	5	14	24	38	17	22	C	19	14	16	23	18	25	25	11	25	38	18	24
		MT2105	C	7	10	16	26	20	35	5	14	24	38	17	22	C	20	10	16	22	20	28	24	11	24	40	18	26
		MT2106	C	19	14	16	23	18	25	25	11	25	38	18	24	C	19	14	16	23	18	25	25	11	25	38	18	24
		MT2107	C	7	10	16	26	20	35	5	14	24	38	17	22	C	19	14	16	23	18	25	25	11	25	38	18	24
		MT2108	C	21	8	22	18	18	25	25	11	25	39	18	24	C	21	8	22	18	18	27	24	11	26	39	18	24
		MT2109	C	20	13	16	25	11	33	12	12	23	39	18	26	C	21	8	22	18	18	27	24	11	26	38	18	24
		MT2110	C	7	10	16	26	20	35	5	14	24	38	17	22	C	20	15	13	23	18	25	25	11	25	38	18	24
		MT2111	C	19	14	16	23	18	25	25	11	25	38	18	24	C	19	14	16	23	18	25	25	11	25	38	18	24
		MT2112	C	19	14	16	23	18	25	25	11	25	38	17	22	C	19	14	16	23	18	25	25	11	25	38	18	24
		MT2113	C	7	10	16	26	20	35	5	14	24	38	17	22	C	21	8	22	18	18	27	24	11	26	39	18	24
		MT2114	C	19	14	16	23	18	25	25	11	25	38	18	24	C	19	14	16	23	18	25	25	11	25	38	18	24
		MT2115	C	19	14	16	23	17	25	25	11	25	38	18	24	C	19	14	16	23	18	25	25	11	25	38	18	24
		MT2116	C	7	9	16	26	20	35	5	14	24	38	17	22	C	7	10	16	26	20	35	5	14	24	38	17	22
		MT2117	C	7	10	16	26	20	35	5	14	24	38	17	22	C	20	10	16	22	20	28	24	11	24	40	18	26
		MT2118	C	7	10	16	26	20	35	5	14	24	38	17	22	C	7	10	16	26	20	35	5	14	24	38	17	22
		MT2119	C	7	10	16	26	20	35	5	14	24	38	17	22	C	19	14	16	23	18	25	25	11	25	38	18	24
		MT2120	C	7	10	17	26	20	35	5	14	24	38	17	22	C	20	10	16	22	20	28	24	11	24	40	18	26
		MT2121	C	7	10	16	26	20	35	5	14	24	38	17	22	C	20	15	13	23	18	25	25	11	25	38	18	24
		MT2601	C	7	14	16	12	18	26	24	11	25	42	19	22	C	19	14	16	12	18	27	24	11	25	42	19	21
		MT2603	C	20	13	16	25	11	33	12	12	23	39	18	26	C	20	13	16	25	11	33	12	12	23	39	18	26
		MT3501	R	7	11	16	25	23	13	25	11	25	39	18	23	R	7	13	16	23	23	14	28	11	29	39	18	24
		MT3502	C	7	10	16	18	18	29	24	11	25	38	19	22	R	7	11	16	25	23	13	25	11	26	39	18	23
		MT3503	C	7	10	16	18	18	29	24	11	25	38	19	22	R	7	11	16	25	23	13	25	11	26	39	18	23
		MT3504	R	7	10	17	22	23	13	25	13	28	36	18	23	R	7	11	16	25	23	13	25	11	25	39	18	23
		MT3505	R	19	9	16	17	23	13	12	12	26	38	19	22	C	19	10	16	18	18	27	23	11	24	35	18	23
		MT3506	C	7	10	16	18	18	29	24	11	26	37	18	26	R	7	13	16	23	23	14	28	11	29	39	18	24
		MT3507	R	7	11	16	25	23	13	25	11	25	39	18	23	R	7	13	16	23	23	14	28	11	29	39	18	24
		MT3508	C	7	10	16	18	18	29	24	11	26	37	18	26	C	19	11	16	19	16	28	5	13	25	33	18	24
		MT3509	C	7	10	16	18	18	29	24	11	25	38	19	22	C	19	11	16	19	16	28	5	13	25	33	18	24
		MT3510	C	7	10	16	23	11	24	25	13	23	38	18	24	R	7	13	16	23	23	14	28	11	29	39	18	24
		MT3511	C	19	10	16	18	18	27	23	11	24	35	18	23	C	20	10	16	23	11	24	25	13	23	38	18	23
		MT3512	R	7	10	16	17	23	13	12	12	26	38	19	22	R	7	11	16	25	23	13	25	11	26	39	18	23
		MT3513	C	7	10	16	18	18	29	24	11	26	37	18	26	C	7	11	16	19	16	28	5	13	25	33	18	24

## Sheet: Sup Table 8
		Supplementary Table 8: Cecal inflammation. Histological scores from three independent measurement. For each score, the amount of necrosis, desquamation, and infiltration of polymorphonuclear lymphocytes in the mucrosa or the submucosa was assed from 0 - absent, to 3 - severe, for a total score ranging from 0 to 12. The total score was calculated as the mean of the three scores.
		Mouse ID	Necrosis 1	Necrosis 2	Necrosis 3	Desquamation 1	Desquamation 2	Desquamation 3	Mucosa 1	Mucosa 2	Mucosa 3	Submucosa 1	Submucosa 2	Submucosa 3	Total
		JJM0101	0	0	0	0	0	0	0	0	0	0	0	0	0
		JJM0102	0	0	0	0	0	0	1	1	1	0	0	0	1
		JJM0202	0	0	0	0	1	0	0	1	1	1	1	1	2
		JJM0203A	0	0	0	0	0	0	0	0	0	1	0	0	0.333333
		JJM0203B	0	0	0	0	0	0	0	0	1	1	0	0	0.666667
		JJM0204	0	0	0	0	0	0	1	0	0	0	0	0	0.333333
		JJM0205	0	0	0	0	0	0	0	0	0	0	0	0	0
		JJM0206	0	0	0	0	0	0	0	0	0	0	0	0	0
		JJM0207	0	0	0	0	1	0	0	0	0	0	0	0	0.333333
		JJM0208	0	0	0	0	0	0	0	0	0	0	0	0	0
		JJM0209	0	0	0	0	1	1	0	1	1	1	0	0	1.66667
		JJM0210	0	0	0	0	0	0	0	0	0	1	0	0	0.333333
		JJM0401	0	0	0	0	0	0	0	1	0	0	0	0	0.333333
		JJM0402	0	0	0	0	0	0	0	0	0	1	0	0	0.333333
		JJM0501	1	0	0	1	0	1	0	0	0	0	0	0	1
		JJM0502	0	0	0	0	0	0	0	0	0	0	0	0	0
		JJM0503	0	0	0	0	0	0	0	0	0	0	0	0	0
		JJM0504	0	0	0	0	0	0	0	0	0	0	0	0	0
		JJM0601	0	0	0	0	0	1	0	0	0	0	0	0	0.333333
		JJM0602	0	0	0	0	0	0	0	0	0	0	0	0	0
		JJM0603	0	0	0	0	0	0	0	0	1	0	0	0	0.333333
		JJM0604	0	0	0	0	1	0	0	1	1	0	0	1	1.33333
		JJM0701	0	0	0	1	0	0	0	0	0	0	0	0	0.333333
		JJM0702	0	0	0	0	0	0	0	0	0	0	0	0	0
		JJM0801	0	0	0	0	0	0	0	0	0	1	0	0	0.333333
		JJM0802	0	0	0	0	0	0	0	0	0	2	1	1	1.33333
		JJM0901	1	0	0	0	1	0	1	0	0	1	0	0	1.33333
		JJM0902	0	0	0	0	0	0	0	0	0	1	0	0	0.333333
		JJM0903	1	1	0	0	1	0	0	0	0	1	1	1	2
		JJM0904	0	0	0	0	0	0	0	0	0	1	0	0	0.333333
		JJM0905	0	0	0	0	0	1	1	0	0	0	0	0	0.666667
		JJM0906	0	0	0	0	0	0	1	0	0	0	0	0	0.333333
		JJM0908	0	0	0	0	0	0	0	0	0	1	1	0	0.666667
		JJM0909	0	0	0	0	0	0	0	0	0	0	0	0	0
		JJM0910	0	0	0	0	0	0	0	0	1	3	0	0	1.33333
		JJM0911	0	0	0	0	1	0	0	0	0	2	0	0	1
		JJM0912	0	0	0	0	0	0	1	1	0	0	0	0	0.666667
		JJM1001	0	0	0	0	0	0	0	1	0	0	1	0	0.666667
		JJM1002	0	0	0	0	1	0	0	1	0	0	0	0	0.666667
		JJM1201	0	0	0	0	0	0	0	0	0	0	1	0	0.333333
		JJM1202	0	0	0	0	0	0	0	1	0	0	0	0	0.333333
		JJM1203	x	x	x	x	x	x	x	x	x	x	x	x	x
		JJM1204	0	0	0	0	0	0	0	0	0	1	0	0	0.333333
		JJM1301	x	x	x	x	x	x	x	x	x	x	x	x	x
		MJJ0101	0	1	0	0	1	0	0	2	0	0	0	0	1.33333
		MJJ0102	0	0	0	0	1	0	1	1	0	0	0	0	1
		MJJ0103	0	0	0	0	0	0	0	0	0	0	0	0	0
		MJJ0104	0	0	0	0	0	0	0	0	0	0	0	0	0
		MJJ0105	0	0	0	0	0	0	0	0	0	0	0	0	0
		MJJ0106	0	1	0	0	0	0	1	1	0	1	0	0	1.33333
		MJJ0107	0	0	0	1	0	0	0	0	0	0	0	0	0.333333
		MJJ0108	0	0	0	0	0	0	1	1	0	0	0	0	0.666667
		MJJ0109	0	0	0	0	0	0	1	0	0	0	0	0	0.333333
		MJJ0111	0	0	0	0	0	0	1	0	0	0	0	0	0.333333
		MJJ0112	2	0	1	1	0	0	0	0	0	0	0	0	1.33333
		MJJ0113	0	0	0	2	1	1	0	0	0	0	0	0	1.33333
		MJJ0114	0	0	0	0	0	0	0	1	0	0	0	0	0.333333
		MJJ0115	0	0	0	0	0	1	0	0	0	0	0	0	0.333333
		MJJ0116	0	0	0	0	1	0	0	0	0	0	0	0	0.333333
		MJJ0117	1	0	0	1	1	1	0	0	0	0	0	0	1.33333
		MJJ0301	0	0	0	1	0	0	0	0	0	0	0	0	0.333333
		MJJ0601	3	1	2	1	1	1	0	0	0	1	0	0	3.33333
		MJJ0602	0	0	0	0	1	2	0	0	0	0	0	0	1
		MJJ0603	0	0	0	0	0	0	0	0	0	0	0	0	0
		MJJ0604	0	0	0	0	0	0	0	0	0	0	0	0	0
		MJJ0605	0	0	0	0	0	0	0	0	0	0	0	0	0
		MJJ0606	0	0	0	0	0	0	0	0	0	0	0	0	0
		MJJ0607	0	0	0	0	1	0	0	0	0	0	0	0	0.333333
		MJJ0608	0	0	0	0	0	0	0	0	0	0	0	0	0
		MJJ0609	0	0	0	0	1	0	0	1	0	0	0	0	0.666667
		MJJ0610	0	0	0	0	0	0	0	1	1	1	0	0	1
		MJJ0611	0	0	0	0	0	0	0	0	0	0	0	1	0.333333
		MJJ0701	0	0	0	0	0	0	0	0	0	0	0	0	0
		MJJ0702	0	0	0	0	0	0	0	0	0	0	0	0	0
		MJJ0703	x	x	x	x	x	x	x	x	x	x	x	x	x
		MJJ0901	0	0	0	0	0	0	0	0	0	0	0	0	0
		MJJ0902	0	0	0	0	0	0	0	0	0	0	0	0	0
		MJJ1001	0	0	0	0	0	0	0	0	0	2	0	2	1.33333
		MJJ1002	0	0	0	0	0	0	0	0	0	0	0	0	0
		MJJ1003	0	0	0	0	0	0	0	0	0	1	0	0	0.333333
		MJJ1004	0	0	0	0	0	0	0	0	0	0	0	0	0
		MJJ1005	0	0	0	0	0	0	0	0	0	2	0	2	1.33333
		MJJ1101	0	0	0	0	0	0	0	0	0	0	0	0	0
		MN0201	0	0	0	2	0	0	1	0	0	0	0	0	1
		MN0202	0	0	0	0	0	0	0	0	0	0	0	0	0
		MN0203	0	0	0	0	0	0	0	0	0	0	0	0	0
		MN0204	0	0	0	0	0	0	0	0	0	0	0	0	0
		MN0205	0	0	0	0	0	0	0	1	1	1	1	1	1.66667
		MN0206	0	0	0	0	0	0	1	1	1	0	1	1	1.66667
		MN0207	0	1	0	0	0	0	1	0	0	0	0	0	0.666667
		MN0301	0	1	0	1	1	0	1	0	0	0	0	0	1.33333
		MN0302	0	0	0	0	0	0	0	0	0	0	0	0	0
		MN0303	0	0	0	0	1	0	0	2	1	0	0	0	1.33333
		MN0304	0	0	0	0	1	0	2	1	0	1	0	0	1.66667
		MN0305	0	0	0	0	0	0	0	0	0	0	0	0	0
		MN0306	0	0	0	1	0	0	0	0	0	1	0	0	0.666667
		MN0307	x	0	0	x	0	0	x	1	1	x	1	2	1.66667
		MN0308	0	1	0	1	1	1	0	1	0	0	0	0	1.66667
		MN0309	0	0	0	0	0	0	0	0	1	0	0	0	0.333333
		MN0310	0	0	0	1	0	0	0	0	0	0	0	0	0.333333
		MN0311	0	0	0	0	0	0	0	0	0	0	0	0	0
		MN0312	x	x	x	x	x	x	x	x	x	x	x	x	x
		MN1201	0	x	x	0	x	x	0	x	x	0	x	x	0
		MN1202	x	x	x	x	x	x	x	x	x	x	x	x	x
		MN2401	0	x	x	0	x	x	1	x	x	0	x	x	0.333333
		MN2402	0	0	0	0	1	0	0	2	1	0	0	0	1.33333
		MN2601	x	x	x	x	x	x	x	x	x	x	x	x	x
		MN2602	0	0	0	0	0	0	0	0	0	0	0	0	0
		MN2603	0	0	0	0	1	0	2	0	0	1	0	0	1.33333
		MN2604	0	0	0	0	0	0	0	0	0	0	0	0	0
		MN2605	0	0	0	0	0	0	0	1	0	1	1	0	1
		MN2606	x	x	x	x	x	x	x	x	x	x	x	x	x
		MN2608	0	0	0	1	0	0	1	0	0	1	0	0	1
		MN2609	0	0	0	0	0	0	1	0	0	0	0	0	0.333333
		MN2610	0	x	0	0	x	0	0	x	0	0	x	0	0
		MN2611	0	0	0	0	0	0	1	0	0	0	0	0	0.333333
		MN2612	0	0	0	0	0	0	0	0	0	0	0	0	0
		MN2613	0	0	0	1	1	1	0	0	0	1	0	0	1.33333
		MN2614	0	0	0	0	0	0	1	0	0	2	0	0	1
		MN2615	0	0	0	0	0	0	0	0	0	0	0	0	0
		MN2616	0	0	0	0	0	0	0	1	0	1	1	1	1.33333
		MN2901	0	0	0	0	0	0	0	0	0	0	0	0	0
		MN2902	0	1	0	0	0	0	2	1	1	2	0	1	2.66667
		MN3201	0	0	0	0	0	0	0	0	0	1	0	0	0.333333
		MN3202	0	0	0	0	0	0	0	0	0	0	0	0	0
		MN3203	0	0	0	0	0	0	0	0	0	0	0	0	0
		MN3204	0	1	0	0	1	0	1	2	0	2	1	1	3
		MN3205	0	0	0	0	0	0	1	0	0	1	0	0	0.666667
		MN3206	0	0	0	0	0	0	0	0	0	1	0	0	0.333333
		MN3207	0	0	0	0	0	0	0	0	0	0	0	0	0
		MN3208	0	0	0	0	0	0	1	1	0	0	0	0	0.666667
		MN3209	0	0	0	0	0	0	1	1	0	2	1	0	1.66667
		MN3210	0	0	0	0	0	0	0	1	0	0	0	0	0.333333
		MN3211	0	0	0	0	0	0	0	0	0	0	0	0	0
		MN3212	0	0	0	0	0	0	0	0	0	0	0	0	0
		MN3213	1	1	0	1	0	0	0	0	0	0	0	0	1
		MN3214	0	0	1	0	0	0	0	0	0	0	0	1	0.666667
		MN3215	0	0	0	0	0	0	0	1	0	0	0	0	0.333333
		MN4101	0	0	0	0	0	0	0	0	0	0	0	0	0
		MN4102	0	0	0	0	1	0	0	0	0	0	0	0	0.333333
		MN4103	0	0	0	0	1	0	0	0	0	1	2	0	1.33333
		MN4104	0	0	0	0	0	0	0	0	0	1	0	0	0.333333
		MN4105	1	0	0	0	0	0	0	0	1	0	0	1	1
		MN4106	0	0	0	0	0	0	0	0	0	0	1	0	0.333333
		MN4107	0	x	1	0	x	0	0	x	0	0	x	1	0.666667
		MT0101	0	0	0	0	1	0	0	0	0	0	0	0	0.333333
		MT0102	x	x	0	x	x	0	x	x	0	x	x	0	0
		MT0103	0	0	0	0	0	0	0	0	0	1	0	0	0.333333
		MT0104	0	0	0	0	0	0	0	0	0	1	0	0	0.333333
		MT0105	0	0	0	0	0	0	0	0	0	0	0	0	0
		MT0106	0	0	0	0	0	0	0	0	0	1	1	0	0.666667
		MT0107	x	x	x	x	x	x	x	x	x	x	x	x	x
		MT0108	0	0	0	0	0	0	0	0	0	1	0	0	0.333333
		MT0109	0	0	0	0	0	0	0	0	0	0	0	0	0
		MT0110	0	0	0	0	0	0	1	0	0	1	0	0	0.666667
		MT0111	0	0	0	0	0	0	0	0	0	1	0	0	0.333333
		MT0112	0	0	0	1	0	0	0	0	0	1	0	0	0.666667
		MT0113	x	x	x	x	x	x	x	x	x	x	x	x	x
		MT0114	0	0	0	0	0	0	0	0	0	1	0	0	0.333333
		MT0115	0	0	0	0	0	0	1	0	0	0	0	0	0.333333
		MT0116	0	0	0	0	0	0	1	0	0	0	0	0	0.333333
		MT1301	0	0	0	0	0	0	0	0	0	0	0	0	0
		MT1302	0	0	0	0	0	0	2	0	0	0	0	0	0.666667
		MT1303	0	0	0	0	0	0	1	0	0	0	0	0	0.333333
		MT1304	0	0	0	0	0	0	0	0	0	2	0	0	0.666667
		MT1305	1	0	0	0	0	0	1	0	0	0	0	0	0.666667
		MT1306	0	0	0	1	0	0	1	0	0	2	2	1	2.33333
		MT1307	0	0	0	0	0	0	0	0	0	0	0	0	0
		MT1308	0	0	0	0	0	0	1	0	0	0	0	0	0.333333
		MT1401	0	0	0	0	0	1	1	0	0	0	0	0	0.666667
		MT1402	0	0	0	0	0	0	1	0	0	1	0	0	0.666667
		MT1501	0	0	0	0	0	0	1	0	0	0	0	0	0.333333
		MT1502	0	0	0	0	0	1	0	0	0	0	0	0	0.333333
		MT1503	1	0	0	0	0	0	1	0	0	0	0	0	0.666667
		MT1701	0	0	0	0	0	0	1	0	0	0	0	0	0.333333
		MT1702	0	0	0	0	0	0	1	0	0	1	0	0	0.666667
		MT1703	2	0	0	0	0	0	0	0	0	1	0	0	1
		MT1704	0	0	0	0	0	0	1	0	0	1	0	0	0.666667
		MT1705	1	0	0	0	0	0	0	0	0	1	0	0	0.666667
		MT1706	0	0	0	0	0	0	1	0	0	0	0	0	0.333333
		MT1707	0	0	0	0	0	0	1	0	0	0	0	0	0.333333
		MT2101	1	0	0	0	0	0	1	0	0	1	0	0	1
		MT2102	0	0	0	0	0	0	0	0	0	1	0	0	0.333333
		MT2103	3	0	0	1	0	1	1	0	0	2	0	1	3
		MT2104	0	0	0	0	0	0	1	0	0	0	0	0	0.333333
		MT2105	0	0	0	0	0	0	0	1	0	2	1	1	1.66667
		MT2106	1	0	0	1	0	0	1	0	0	3	2	2	3.33333
		MT2107	0	0	0	0	1	0	1	1	0	0	0	0	1
		MT2108	1	0	0	1	0	0	1	0	0	0	0	0	1
		MT2109	0	0	0	0	0	0	1	0	0	0	0	0	0.333333
		MT2110	1	0	0	0	0	0	1	0	0	0	0	0	0.666667
		MT2111	0	0	0	0	0	0	1	0	0	1	0	0	0.666667
		MT2112	1	2	0	1	1	1	1	0	0	1	0	0	2.66667
		MT2113	2	0	0	1	1	1	1	0	0	0	0	0	2
		MT2114	0	0	0	0	0	0	1	0	0	0	0	0	0.333333
		MT2115	2	0	0	0	0	0	2	0	0	1	0	0	1.66667
		MT2116	0	0	0	1	0	1	2	1	0	1	0	0	2
		MT2117	2	2	1	1	1	1	0	1	0	1	0	0	3.33333
		MT2118	0	0	0	1	1	1	0	0	0	1	0	0	1.33333
		MT2119	0	0	0	1	1	0	0	0	0	1	0	0	1
		MT2120	1	0	0	1	0	1	1	1	0	2	1	0	2.66667
		MT2121	1	0	0	0	0	0	1	0	0	1	0	0	1
		MT2601	x	0	x	x	0	x	x	0	x	x	0	x	0
		MT2603	0	0	0	0	0	0	1	1	0	0	0	0	0.666667
		MT3501	0	0	0	0	0	0	1	0	0	0	0	0	0.333333
		MT3502	1	0	0	1	0	0	1	0	0	0	0	0	1
		MT3503	0	0	0	1	0	0	0	0	0	1	0	0	0.666667
		MT3504	2	0	0	0	0	0	1	0	0	2	1	0	2
		MT3505	0	0	0	0	1	0	0	0	0	1	0	0	0.666667
		MT3506	0	0	0	0	0	0	0	0	0	2	1	1	1.33333
		MT3507	1	1	0	0	1	0	0	1	1	1	0	0	2
		MT3508	0	0	0	0	1	0	1	0	0	1	1	1	1.66667
		MT3509	0	0	0	0	0	0	0	0	0	1	0	0	0.333333
		MT3510	0	0	0	0	0	0	1	0	0	1	0	0	0.666667
		MT3511	1	0	0	0	0	0	0	0	0	0	0	0	0.333333
		MT3512	0	0	0	0	0	0	1	1	0	0	0	0	0.666667
		MT3513	0	0	0	0	0	0	1	0	0	2	1	0	1.33333

## Sheet: Sup Table 9
		Supplementary Table 9: Microbial diversity with respect to mouse metadata. Effect sizes (Eta) and fdr corrected p-values of Kruskall-Wallis tests between Chao estimate of richness or inverse Simpson (invSimpson) estimate of eveness and mouse characteristics, tested independently.
					Extraction	Library	Super Family	Population	Haplogroup	Sex	Pregnant	Babies	Weight	Total Length	Tail Length	Body Length	Body Tail Proportion	BMI	B4galnt2	Inflammation Score	Inflammation Prevalence
		Abundance (DNA)	Chao	effect size	0.162521	0.0476374	0.155384	0.173189	0.0252061	0.0094793	0.0006628	-0.0629485	-0.0606298	-0.0941496	-0.106746	-0.0756448	0.0159883	-0.0697769	0.00929517	-0.11315	0.00211518
				p-value	0.0305817	0.0629518	0.0236646	0.0317063	0.573731	0.496433	0.819848	0.573731	0.573731	0.496433	0.477651	0.573731	0.860884	0.573731	0.573731	0.476653	0.646961
			invSimpson	effect size	0.115613	0.045828	0.0801693	0.0857902	0.0149163	0.00179372	0.00725158	-0.0507377	-0.0393442	-0.0848667	-0.103795	-0.0605717	0.0568642	-0.048709	0.00279192	-0.0569421	0.0096345
				p-value	0.66179	0.371323	0.66179	0.66179	0.68171	0.679502	0.66179	0.66179	0.679502	0.66179	0.66179	0.66179	0.66179	0.66179	0.792646	0.66179	0.66179
		Activity (RNA)	Chao	effect size	0.135012	0.030546	0.112287	0.150231	0.00660706	0.00128898	8.84886e-05	-0.0980897	-0.0257161	-0.0229844	-0.00544223	-0.0353018	-0.0587135	-0.0347009	0.0106277	-0.127715	0.00649023
				p-value	0.243843	0.243843	0.243843	0.243843	0.976621	0.934626	0.976621	0.511329	0.958462	0.958462	0.976621	0.934626	0.815095	0.934626	0.815095	0.279939	0.655463
			invSimpson	effect size	0.100697	0.0381012	0.077937	0.135848	0.00753432	0.000523495	0.00238626	-0.10361	-0.019664	-0.0565197	-0.0237257	-0.0618399	-0.0925402	0.0153739	0.00808852	-0.0506528	0.00256249
				p-value	0.80831	0.642123	0.80831	0.642123	0.870634	0.870634	0.80831	0.80831	0.870634	0.80831	0.870634	0.80831	0.80831	0.870634	0.80831	0.80831	0.80831

## Sheet: Sup Table 10
		Supplementary Table 10: Detection of Morganella through FISH and 16S rRNA sequencing, for a subset of 46 samples. Mice informations are repeated from supplementary table 2, and inflammation score is repeated from supplementary table 8. "16S" indicates wheter Morganella was detected by 16S rRNA sequencing; "FISH" indicates whether Morganella was detected by FISH analysis in the lumen and/or associ…
		Mouse ID	B4galnt2	SF21	Population	Haplogroup	Inflammation Score	Morganella
								16S	FISH
									Lumen	Tissue
		JJM0909	C57BL/6J	S08	P06	H2	0	no	no	no
		MT1301	C57BL/6J	S10	P12	H8	0	no	no	no
		JJM0207	C57BL/6J	S06	P04	H4	0.333333	no	no	no
		MJJ0114	C57BL/6J	S09	P08	H11	0.333333	no	no	no
		MN4104	C57BL/6J	S11	P07	H2	0.333333	no	no	no
		MT3511	C57BL/6J	S10	P11	H11	0.333333	no	no	no
		JJM0206	Heterozygotes	S06	P04	H4	0	no	no	no
		JJM0203B	Heterozygotes	S06	P04	H4	0.666667	no	no	no
		MJJ0107	Heterozygotes	S09	P08	H11	0.333333	no	no	no
		MJJ0113	Heterozygotes	S09	P08	H11	1.33333	no	no	no
		MJJ0607	Heterozygotes	S04	P03	H4	0.333333	no	no	no
		MT3505	Heterozygotes	S10	P11	H4	0.666667	no	no	no
		MT3510	Heterozygotes	S10	P11	H11	0.666667	no	no	no
		MN3202	RIIIS/J	S11	P13	H2	0	no	no	no
		MN3211	RIIIS/J	S11	P13	H2	0	no	no	no
		MT0109	RIIIS/J	S05	P02	H8	0	no	no	no
		MJJ0602	RIIIS/J	S04	P03	H4	1	no	no	no
		MJJ0611	RIIIS/J	S04	P03	H4	0.333333	no	no	no
		MN3201	RIIIS/J	S11	P13	H2	0.333333	no	no	no
		MN3206	RIIIS/J	S11	P13	H2	0.333333	no	no	no
		MN3215	RIIIS/J	S11	P13	H2	0.333333	no	no	no
		MT0104	RIIIS/J	S05	P02	H8	0.333333	no	no	no
		MT0111	RIIIS/J	S05	P02	H8	0.333333	no	no	no
		MT0114	RIIIS/J	S05	P02	H8	0.333333	no	no	no
		MT3504	RIIIS/J	S10	P11	H8	2	no	no	no
		MT3507	RIIIS/J	S10	P11	H8	2	no	no	no
		MJJ1002	Heterozygotes	S03	P10	H4	0	no	yes	no
		MJJ1001	Heterozygotes	S03	P10	H4	1.33333	no	yes	no
		MT1306	Heterozygotes	S10	P12	H8	2.33333	no	yes	no
		JJM0901	C57BL/6J	S08	P06	H8	1.33333	yes	yes	no
		JJM0904	C57BL/6J	S08	P06	H2	0.333333	yes	yes	no
		JJM0908	C57BL/6J	S08	P06	H2	0.666667	yes	yes	no
		JJM0910	C57BL/6J	S08	P06	H2	1.33333	yes	yes	no
		MN3209	C57BL/6J	S11	P13	H11	1.66667	yes	yes	no
		MN3205	C57BL/6J	S11	P13	H11	0.666667	no	yes	yes
		MN2609	Heterozygotes	S11	P05	H4	0.333333	no	yes	yes
		MJJ0609	RIIIS/J	S04	P03	H4	0.666667	no	yes	yes
		MN3214	RIIIS/J	S11	P13	H11	0.666667	no	yes	yes
		JJM0912	C57BL/6J	S08	P06	H2	0.666667	yes	yes	yes
		MJJ0117	C57BL/6J	S09	P08	H11	1.33333	yes	yes	yes
		MN3204	C57BL/6J	S11	P13	H2	3	yes	yes	yes
		MN3213	C57BL/6J	S11	P13	H2	1	yes	yes	yes
		MT3513	C57BL/6J	S10	P11	H8	1.33333	yes	yes	yes
		MJJ0601	Heterozygotes	S04	P03	H4	3.33333	yes	yes	yes
		MN3210	Heterozygotes	S11	P13	H11	0.333333	yes	yes	yes
		MN3212	RIIIS/J	S11	P13	H11	0	yes	yes	yes

[truncated: 9 more sheets: Sup Table 11, Sup Table 12, Sup Table 13, Sup Table 14, Sup Table 15, Sup Table 16, Sup Table 17, Sup Table 18, Sup Table 19]
